# Supplementary material for: 4-1BB+ Tregs and inhibitory progenitor exhausted T cells confer resistance to anti-PD-L1 and anti-CTLA-4 combination therapy
Source: Cell Rep Med. 2025 Oct 3;6(10):102408. doi: 10.1016/j.xcrm.2025.102408 (PMC12629806; doi:10.1016/j.xcrm.2025.102408)
Supplement: Table S1. Clinical metadata of samples and their analyzed cell types (counts) [file mmc2.xlsx]

## Sheet: S1
Supplementary Table 1. Clinical metadata of samples and their analyzed celltypes (counts)
patient.tag	time	sampling_date	interval_between_ICI_administration_and_surgery	smoking	Age	Gender	primary.site	HPV/p16	presurgery_clinical_stage2	neo_type	Tumor.regression	Partial.pathologic.response	Cells analyzed	malignant	Tn/Tmem	4-1BB+ Treg	HLA-DR+ Treg	IFN-stim CD4T	LAG3+ Treg	Prolif Treg	GZMK+T	Tmem	Teff	Tstr	Tprolif	LA_TAMs	Angio_TAMs	Inflm_TAMs	DCs	Neutrophils	unknown_TAMs	cDC1	HSP+TAM	APB	ASC_B	plasmaB	matureB	MZB	GCB_DLZ	GCB_DZ
P1	Pre	2019-01-03	29	Current	70	M	Larynx	negative	III	D	20	1	4144	467	155	133	93	60	23	23	118	74	61	58	19	280	140	101	125	343	89	30	4	31	417	632	100	456	67	45
P1	Post	2019-02-07	29	Current	70	M	Larynx	negative	III	D	20	0	2462	184	79	160	85	38	22	22	158	111	112	43	24	306	126	96	128	375	35	20	17	17	92	116	8	65	23	0
P2	Pre	2019-01-16	41	Current	75	M	Oropharynx	positive	II	D+T	5	1	3190	203	98	56	39	33	21	17	96	104	65	31	27	232	251	113	91	301	64	8	49	301	286	308	36	279	70	11
P2	Post	2019-02-27	41	Current	75	M	Oropharynx	positive	II	D+T	5	0	2952	88	288	93	86	17	46	8	116	69	62	50	13	138	76	46	41	25	27	3	2	415	409	148	287	197	146	56
P3	Post	2019-01-30	28	Current	61	M	Hypopharynx	negative	IVA	D+T	10	0	4200	751	65	151	58	27	37	11	115	79	69	36	28	479	280	186	113	331	122	30	13	70	455	389	32	223	43	7
P4	Post	2019-03-11	41	Current	67	M	Larynx	negative	II	D	25	0	4679	2705	129	41	43	11	5	9	47	50	24	17	15	150	99	82	98	57	151	14	12	329	100	192	91	115	24	69
P4	Pre	2019-01-30	41	Current	67	M	Larynx	negative	II	D	25	0	2897	2020	27	41	17	10	11	12	11	13	5	5	1	139	117	69	56	8	16	8	13	18	105	97	30	34	10	4
P5	Pre	2019-01-31	18	Current	74	M	Hypopharynx	negative	II	D+T	40	0	3456	2367	24	16	2	6	0	2	2	0	1	3	0	145	68	101	34	421	53	5	19	12	21	96	11	26	9	12
P5	Post	2019-02-25	18	Current	74	M	Hypopharynx	negative	II	D+T	40	0	2479	1102	79	56	26	30	6	20	57	46	43	19	17	308	46	101	34	186	28	2	9	11	30	115	5	76	19	8
P6	Post	2019-03-20	43	Current	60	M	Oropharynx	negative	II	D	35	0	4583	2995	43	23	20	4	33	7	21	13	10	15	9	255	275	137	135	309	38	12	10	79	46	15	30	23	19	7
P6	Pre	2019-02-08	43	Current	60	M	Oropharynx	negative	II	D	35	0	3035	2019	25	30	18	4	22	9	10	8	11	5	7	255	126	95	100	163	45	9	6	16	21	21	1	6	3	0
P8	Post	2019-04-05	23	Current	55	M	Hypopharynx	positive	IVA	D	10	0	2946	1319	64	72	29	10	49	32	22	29	13	8	17	139	105	224	65	429	12	12	52	46	97	37	4	42	14	4
P8	Recurrence	2020-07-08	23	Current	55	M	Hypopharynx	positive	IVA	D	10	0	3320	903	143	29	22	10	5	7	76	144	75	31	16	801	323	123	204	128	43	34	11	89	24	6	19	23	28	3
P8	Pre	2019-03-13	23	Current	55	M	Hypopharynx	positive	IVA	D	10	0	2408	610	187	59	27	16	18	26	22	28	15	10	4	359	176	237	94	154	29	8	77	126	15	14	49	13	26	9
P9	Post	2019-04-12	19	Former	53	M	Oropharynx	positive	II	D	15	1	4204	712	226	69	46	15	28	22	92	50	46	111	25	417	168	102	292	37	252	63	18	251	314	358	69	320	83	18
P9	Pre	2019-03-26	19	Former	53	M	Oropharynx	positive	II	D	15	0	4355	1581	55	60	25	2	14	15	42	32	32	23	28	402	133	103	141	30	143	31	14	184	260	553	35	349	57	11
P11	Post	2019-06-17	21	Former	65	M	Oropharynx	positive	II	D	50	1	2498	5	184	79	84	13	32	13	199	149	100	64	36	243	149	66	64	236	17	9	8	332	74	12	149	65	100	16
P11	Pre	2019-05-24	21	Former	65	M	Oropharynx	positive	II	D	50	1	2786	43	304	110	71	237	14	14	187	207	121	72	56	185	137	172	42	36	41	50	13	284	88	49	98	66	78	11
P12	Post	2019-12-20	14	Current	63	M	Hypopharynx	negative	IVA	D	90	1	1592	186	40	35	8	9	2	5	67	48	29	13	3	329	76	186	29	336	43	2	53	14	16	30	5	11	15	2
P12	Pre	2019-12-09	14	Current	63	M	Hypopharynx	negative	IVA	D	90	1	1497	1139	107	12	15	8	3	4	19	20	10	11	1	11	5	4	12	0	2	3	1	24	18	17	42	1	6	2
P13	Pre	2020-01-08	23	Current	53	M	Hypopharynx	negative	IVA	D+T	60	0	3744	1629	64	97	52	24	29	16	51	49	38	21	12	227	66	105	120	22	59	20	4	56	311	366	13	214	72	7
P13	Post	2020-01-31	23	Current	53	M	Hypopharynx	negative	IVA	D+T	60	1	3443	635	154	188	87	28	76	27	149	124	92	64	90	232	100	60	118	141	63	18	11	183	247	241	23	196	83	13
P14	Pre	2020-02-17	19	Current	58	M	Oropharynx	positive	II	D+T	30	0	2377	146	267	37	59	29	4	15	102	64	47	21	29	235	48	56	121	4	84	31	0	316	96	97	105	63	277	24
P14	Post	2020-03-09	19	Current	58	M	Oropharynx	positive	II	D+T	30	0	2799	41	794	65	65	93	48	9	120	87	63	40	5	4	3	2	2	2	7	8	0	686	68	152	252	35	84	64
P15	Pre	2020-02-28	14	Never	59	M	Oropharynx	negative	II	D+T	15	0	1982	282	148	53	37	65	13	8	105	94	69	55	14	131	57	110	98	33	38	18	6	238	74	65	39	79	42	11
P15	Post	2020-03-11	14	Never	59	M	Oropharynx	negative	II	D+T	15	0	2737	251	188	170	93	141	12	37	221	137	93	64	54	261	79	95	127	33	35	11	7	311	62	56	55	84	55	5
P16	Post	2020-06-08	19	Current	52	M	Oropharynx	positive	II	D	40	0	2153	75	37	328	191	28	24	43	183	173	195	506	78	39	10	2	41	0	21	3	2	50	42	12	3	46	20	1
P16	Pre	2020-05-18	19	Current	52	M	Oropharynx	positive	II	D	40	0	2193	85	109	241	110	81	40	24	251	213	185	54	77	85	58	115	37	14	10	11	12	145	44	22	97	19	43	11
P18	Pre	2020-06-23	19	Current	41	M	Oropharynx	positive	II	D+T	35	0	5442	66	876	100	58	43	81	17	72	76	39	38	7	42	16	2	25	3	26	15	1	2287	322	79	559	251	267	74
P18	Post	2020-07-13	19	Current	41	M	Oropharynx	positive	II	D+T	35	0	3334	367	85	224	82	32	23	39	150	191	100	144	43	790	279	167	143	45	30	12	56	147	35	11	30	38	47	24
P19	Pre	2020-07-22	14	Current	61	M	Larynx	negative	IVA	D+T	10	0	3855	294	458	115	170	78	47	37	157	117	72	36	16	369	173	170	170	29	49	19	18	582	59	149	107	135	204	25
P19	Post	2020-08-06	14	Current	61	M	Larynx	negative	IVA	D+T	10	0	4714	1576	124	322	141	36	25	91	113	140	73	113	44	679	320	191	147	44	142	15	75	105	34	60	12	46	42	4
P20	Pre	2020-07-31	14	Former	45	M	Oropharynx	positive	II	D+T	50	1	6887	900	266	281	116	195	74	57	180	177	110	48	68	992	179	159	408	49	278	62	14	885	247	258	351	253	242	38
P20	Post	2020-08-19	14	Former	45	M	Oropharynx	positive	II	D+T	50	1	4223	392	593	144	83	44	46	25	39	48	36	48	9	102	16	15	61	1	10	8	3	1098	171	384	330	62	201	254
P22	Post	2020-10-06	18	Current	41	F	Oral cavity	negative	IVA	D	70	1	3877	65	170	545	236	93	41	59	322	246	175	193	49	334	147	132	78	32	35	23	17	371	155	27	111	98	107	16
P22	Pre	2020-09-16	18	Current	41	F	Oral cavity	negative	IVA	D	70	1	6502	634	201	373	126	95	33	59	316	217	98	89	114	606	142	161	151	103	653	183	3	283	126	360	227	374	709	66
P23	Post	2020-11-11	48	Never	64	M	Oropharynx	positive	II	D	100	0	3878	37	886	24	53	17	33	7	26	34	27	40	1	51	2	10	18	15	31	2	9	1310	116	303	358	57	218	193
P23	Pre	2020-09-23	48	Never	64	M	Oropharynx	positive	II	D	100	1	5602	906	616	295	223	66	83	24	225	159	121	89	34	328	66	75	150	10	36	34	6	1026	177	26	400	155	238	34
P24	Pre	2020-09-23	17	Never	84	M	Larynx	negative	III	D+T	30	0	3330	524	82	409	155	118	26	55	282	268	323	95	186	282	39	100	18	7	15	38	5	75	122	14	20	26	45	1
P24	Post	2020-10-23	17	Never	84	M	Larynx	negative	III	D+T	30	0	2504	75	138	150	77	72	30	17	258	270	107	105	47	394	167	177	81	33	33	13	13	47	113	30	2	27	27	1
P25	Pre	2020-10-08	15	Current	62	M	Oropharynx	positive	III	D+T	45	0	5318	897	165	183	88	94	86	23	111	95	42	20	19	988	542	592	276	140	128	61	40	361	93	16	90	78	80	10
P25	Post	2020-10-23	15	Current	62	M	Oropharynx	positive	III	D+T	45	0	2701	383	179	174	97	33	61	34	199	179	144	44	105	243	118	73	140	21	28	23	4	160	112	16	36	45	44	6
P26	Post	2020-11-05	14	Current	45	M	Oral cavity	negative	III	D	45	0	2174	268	29	268	92	12	16	13	41	39	19	43	3	680	80	192	116	51	53	6	20	36	27	15	11	11	30	3
P26	Pre	2020-10-19	14	Current	45	M	Oral cavity	negative	III	D	45	0	2434	510	206	129	55	22	11	24	74	73	41	19	10	596	124	174	125	24	48	14	16	79	18	8	11	7	12	4
P27	Post	2020-10-29	15	Current	50	M	Oropharynx	positive	III	D	20	0	2327	658	28	86	26	4	6	16	95	139	119	384	64	274	78	46	54	13	32	5	18	74	29	33	1	26	18	1
P27	Pre	2020-10-13	15	Current	50	M	Oropharynx	positive	III	D	20	0	4420	2854	228	35	25	9	7	8	154	146	92	44	25	132	42	35	45	7	18	8	3	238	69	60	63	11	55	7
P28	Pre	2020-10-29	17	Current	68	M	Oropharynx	positive	III	D+T	20	1	2924	497	619	68	82	36	43	9	67	99	65	37	4	61	39	14	52	9	11	10	4	561	88	11	208	83	102	45
P28	Post	2020-11-23	17	Current	68	M	Oropharynx	positive	III	D+T	20	0	3516	153	28	230	89	19	14	14	256	323	303	534	47	654	162	113	87	40	106	3	46	66	116	21	12	45	32	3
P29	Pre	2020-11-10	15	Former	47	M	Oropharynx	positive	II	D+T	70	0	4038	1667	272	67	46	15	68	12	88	94	78	41	10	167	65	30	153	8	27	10	3	497	66	29	202	53	73	197
P29	Post	2020-11-25	15	Former	47	M	Oropharynx	positive	II	D+T	70	1	5923	3332	224	134	72	15	25	27	149	134	106	159	11	131	21	24	27	14	15	2	2	561	336	15	223	51	69	44
P30	Post	2020-12-07	21	Never	68	F	Oropharynx	negative	IVA	D	40	0	3320	449	293	138	61	20	20	29	67	73	72	114	56	385	166	84	126	40	42	17	24	381	214	46	102	136	61	104
P30	Pre	2020-11-16	21	Never	68	F	Oropharynx	negative	IVA	D	40	0	5975	2727	76	174	62	28	14	25	74	84	55	85	28	618	175	145	218	53	79	25	14	297	450	172	50	149	82	16
P31	Pre	2020-11-12	17	Never	60	M	Oropharynx	positive	III	D+T	40	0	5506	1538	219	140	119	95	56	20	208	196	78	36	23	200	107	96	81	20	55	22	6	900	138	459	220	203	184	87
P31	Post	2020-11-30	17	Never	60	M	Oropharynx	positive	III	D+T	40	0	744	126	3	153	63	24	6	11	28	24	29	39	14	52	14	38	34	6	12	0	6	26	5	3	1	6	17	4
P32	Pre	2020-12-02	14	Current	69	M	Oropharynx	negative	IVA	D+T	20	0	93	0	3	1	1	0	0	1	2	2	2	2	3	33	4	6	7	0	4	0	1	5	9	5	1	0	1	0
P33	Pre	2020-12-09	14	Current	57	M	Hypopharynx	negative	III	D+T	20	0	2282	226	153	169	90	64	22	25	161	156	152	49	45	73	37	29	44	8	9	17	12	363	103	10	116	26	109	14
P33	Post	2020-12-23	14	Current	57	M	Hypopharynx	negative	III	D+T	20	0	260	18	19	17	9	4	1	5	14	20	12	40	9	16	23	12	4	6	4	0	9	10	1	1	5	0	1	0
