# Supplementary material for: 4-1BB+ Tregs and inhibitory progenitor exhausted T cells confer resistance to anti-PD-L1 and anti-CTLA-4 combination therapy
Source: Cell Rep Med. 2025 Oct 3;6(10):102408. doi: 10.1016/j.xcrm.2025.102408 (PMC12629806; doi:10.1016/j.xcrm.2025.102408)
Supplement: Table S2. Genes in the identified 9 meta-programs sorted by degree centrality [file mmc3.xlsx]

## Sheet: S2
Supplementary Table 2. Genes in the identified 9 meta programs sorted by degree centrality
CC_G2M	TNF1	EMT1	IFN	CC_Translation	EMT2	Epi_senescence	CC_chromatin	TNF2
KRT15	PPP1R15A	KRT6A	CLDN4	KLF6	MSLN	TACSTD2	IER3	CDKN2B
ATP1B3	TNFAIP3	LAMB3	KRT7	CDH3	PDPN	CEACAM6	PLAUR	GADD45A
DUT	ZFP36	DST	RAB11FIP1	SERPINB5	AHNAK	ELF3	TNFAIP2	NFKBIZ
NUCKS1	SOD2	DSG3	TNFSF10	NR4A1	APLP2	SAT1	HSPA6	IER2
FXYD3	FOSB	PERP	CXCL17	FGFBP1	SLC40A1	PDZK1IP1	SCNN1D	KLF5
STMN1	JUN	TM4SF1	CDKN1A	RBP1	CD151	PSCA	HES4	EZR
ITGA6	NFKBIA	DSC2	B2M	CXCL1	MGLL	ERO1A	ADH1C	PNRC1
HMGN2	DUSP1	GJB2	ATP1B1	SLC3A2	RARRES2	LCN2	GPX3	GADD45B
CENPF	MYC	BTG1	GDF15	COL17A1	CD47	ANXA1	KPRP	SQSTM1
HMGB2	MARCKSL1	DSP	WFDC2	BTG2	NEDD4L	SLPI	DPYSL3	BIRC3
HMGB1	ATF3	LYPD3	SOX4	ZFP36L1	MMP28	PPL	TMPO	TIPARP
TUBB	EGR1	APOL1	TSPAN1	NCOA7	CRIP2	SPRR3	LAMA3	EPHA2
TUBA1B	ZC3H12A	KRT17	CALR	SFN	MYL9	ECM1	SLC26A4	HSPA8
SERPINE2	IRF1	AQP3	IGFBP3	PRNP	ITGA3	SCEL	CPA4	RIOK3
TUBA1C	ZFAND5	CD9	TYMP	FOS	EFEMP1	C15orf48	HSPH1	PMAIP1
LDHB	SOCS3	S100A6	AGR2	CXCL2	RTKN2	PRSS27	CEP85L	BRD2
NTRK2	CXCL3	CALML5	ICAM1	KRT14	RNASE1	GPRC5A	JADE1	ITGB8
C12orf75	PARP14	LY6D	IFI6	DUSP2	EMP2	SPRR2A	KLHL23	PEA15
SMC4	GBP1	EFNA1	TMSB10	CAV1	TIMP3	EMP1	ZSCAN9	QSOX1
BIRC5	CEBPD	KRT6B	TCN1	ETS2	CAPN2	S100P	ZNF496	CSNK1E
CDC20	CDC42EP1	MAL2	OAS1	CA12	C19orf33	LGALS3	IP6K1	IER5
TYMS	CDC42EP4	JUNB	CD68	CD44	CGNL1	CD24	VSIG10	SDC4
CENPW	APP	SDC1	CCL20	IFITM1	CYP4B1	PRSS22	C21orf58	TOB1
HSP90AA1	TMEM45A	SGK1	ASS1	TNC	ANXA3	RHCG	MPHOSPH9	MAP2K3
TPM4	DDX5	HBEGF	ISG20	CCND1	PHACTR2	TMPRSS11E	NAA16	SERTAD2
MKI67	ZNF750	NDRG1	TMSB4X	CXCL14	CAV2	LMO7	ZBP1	ACOX1
MCM7	UBC	CCNL1	SERPINB3	IFITM3	TNNC1	HOPX	JPH1	MIDN
UBE2T	CTSC	CLDN1	RDH10	LTF	CADM1	LYPD2	PARD6A	NDUFB11
CXCL10	MACF1	GPNMB	GRN	PHGDH	SLC39A8	IL1RN	SHKBP1	PDP1
TOP2A	ITGB4	SLC2A1	SERINC2	NTS	TSPAN13	KRT16	PRADC1	SRSF3
CKS1B	ABHD5	KLF4	CDC42EP5	C12orf57	SEMA3B	KRT78	SS18L1	PDLIM5
CDKN3	GOLM1	ITM2B	FBXO32	KLK5	WFS1	SERPINB1	MYO5C	CHMP1B
CCNB1	NAMPT	LAMC2	MUC16	EEF2	SPOCK2	MUC1	DHRS11	FAM107B
MT1E	RNF223	S100A2	MUC20	IGFBP7	MYO1C	S100A8	DLG3	ANKRD12
NASP	PLEC	EGLN3	LIPH	BCAM	ANKRD29	NCCRP1	MSL3	CSRNP1
PTTG1	PIM3	TNFRSF12A	RSAD2	RPS4X	ANOS1	CLIC3	PET117	BPGM
CCNB2	SOX9	PLAU	SAA1	IL1R2	LIMCH1	SPINK5	FAAP100	F11R
NUSAP1	RAB24	DSC3	CD74	RPL11	GAS6	SPRR1B	NUP35	PARD6B
KPNA2	ITPKC	JUP	SRD5A3	EEF1A1	PCYOX1	CST6	RBM18	PELI1
UBE2C	LITAF	SERTAD1	CTSB	RPS2	AGRN	LYNX1	ZFAND2B	YWHAZ
ARL6IP1	EGR3	SLC38A2	CXCL8	MYADM	TNS3	TMPRSS11B	CUEDC1	ACTN4
SNRPF	FLNB	VEGFA	IDO1	IGFBP5	LIMD1	PRSS8	ZFAND2A	PPP1R15B
PRC1	TACC1	GJB6	GSN	DUSP6	TNS1	PI3	HDAC9	CPEB4
CSRP2	CDH1	HSPA5	TMC5	NRP2	FOLR1	KLK10	ZMYM4	MTUS1
HNRNPA2B1	C15orf62	ANGPTL4	MYL12A	SLC25A6	WWC2	IL36G	SSX2IP	NR1D2
DEK	SCPEP1	BHLHE40	KRT8	HCAR3	HSPG2	SPRR2D	RFC5	TEAD1
PKM	HNRNPU	HSPA1A	CTSD	RPS4Y1	SPTBN1	CEACAM5	CD2	RYBP
TPM2	RARRES1	SLC6A8	CLEC2B	RPS6	RDX	FUT3	GRHPR	BCL9L
NAP1L1	SLC25A25	HSPA1B	GBP6	UGDH	LAMB2	S100A9	ARRDC3	HECA
PTMA	EGR2	ANKRD37	KRT5	ALDH3A1	TGFBR2	PRDM1	MLXIP	USP38
RRM2	PPFIA1	HSP90B1	CLCA2	RPL34	CPM	KRT13	C4orf36	CBX4
TK1	CEBPB	PHLDA2	ISG15	RPS5	IRX2	KRT80	GK	CAB39
CKS2	NFE2L1	HES1	DUSP10	THBS1	NDST1	IVL	NDC80	WWC1
NPM1	SYNGR2	CA2	HEBP2	RPS3A	SPTAN1	S100A12	GGACT	SLC20A2
RFC4	S100A4	AMTN	ANKRD36C	RPL3	MYO1B	DUOXA2	NRARP	PDCD6IP
ACTN1	TRIB1	VMP1	CLDN3	THSD4	DLC1	SPRR2E	PCBP1	TAF1D
PCNA	PDE4B	HCAR2	RNF39	RPS3	EHD2	F3	ZNF555	FOXO3
SLC1A5	BCL3	LY6G6C	MBOAT2	RPL13	HPCAL1	CNFN	PDPK1	SECISBP2L
MOXD1	SPIB	IRF6	LY6E	RPL5	ARHGEF26	SPINT1	DVL3	RALGDS
PIGX	RNF145	DNAJB1	NUPR1	TSC22D1	ALDH3B1	APOBEC3A	SETD6	FEM1C
TXN	FNDC3B	PTHLH	TGM2	RPS27	PLLP	CLDN7	SRRM1	YTHDF3
MT2A	COL27A1	BNIP3	SLC44A4	CES1	PRKCZ	MXD1	SPATA13	ZSWIM4
CENPU	ICAM2	PGF	SAA2	TNFRSF21	COL4A2	SLC6A14	DISC1	QKI
CHCHD10	RASSF4	KRT6C	FXYD5	ALCAM	FBLN5	RND3	CMPK1	GPBP1
LSM4	XAF1	ADM	CFB	PLOD2	GGT1	CSTB	PPM1H	C16orf72
RANBP1	CCDC88A	HK2	CIB1	RPLP0	MYL6	KRT4	TBC1D1	LMTK2
SNRPD1	GCNT2	CALML3	CDKN2A	RPL12	CYBRD1	A2ML1	CD3G	RC3H1
SLC25A5	ZYX	NDUFA4L2	LURAP1L	CCL2	GOLGA8B	KRT23	RERG	TAB2
UHRF1	SYNPO2	FOSL1	GLRX	ANXA5	SULT1A1	CLCA4	MALSU1	SPTSSA
ODC1	RBPMS	HAS3	AQP5	ERRFI1	MYRF	S100A10	ZNF398	RASSF5
UBE2S	RNF19A	EPHB3	QPCT	TNIP3	IL32	DHRS9	CBR4	RASA2
CCT5	TMEM176A	RAP2B	CST3	TNS4	KIF1C	KLK8	RAB32	OXSR1
DNMT1	NPPC	TGIF1	TMEM165	HSPA2	SEMA5A	MUC21	DDX56	TP53I11
TUBB4B	TES	ABL2	MMP7	GLIPR1	EPB41L5	IL36RN		LATS2
CDCA3	SULF2	LDHA	CP	LIMA1	CFL2	CD55		EIF3A
KIFC1	ZNF296	CYP3A5	UPK1B	FST		CEACAM7		CUL4A
ATAD2	IFIH1	PRRC2C	ALPL	TFRC		NDRG2		SPIRE1
CDK1	SHANK2	GLTP	CD46	JAG1		TMPRSS11D		TXNRD1
TPX2	PDE4DIP	TP63	GPX1	GPC3		IL18		TOP1
TMEM106C	RASEF	TGFBI	C3	RSRP1		MAL		NFKB2
FEN1	HCK	PLS3	SLC34A2	RPS24		TMPRSS2		OSBPL3
MFAP5	VTCN1	AHNAK2	MDK	DKK3		SERPINB13		SFPQ
FAT2	SLC39A2	RHOB	CTSS	RPL39		ACTG1		EIF1AX
ALDH1A1	CCL28	GJA1	TJP3	RPLP1		SPINK7		KMT2C
EPCAM	CRACR2B	SERPINE1	MX1	RPL32		SPRR2F		PNN
NFIB	MGP	PABPC1	SECTM1	SLC38A5		S100A7
TALDO1	GMDS	SH3BGRL3	GRB7	LMAN1		FTH1
PRSS23	KRT79	DDIT4	CRABP2	ADORA2B		LRG1
AKR1C1	CREG1	CHST2	AKR1C2	RPL23A		ADIRF
MT1G	UCP2	CRYAB	PIK3IP1	LGALS3BP		PLAC8
CLSTN1	KLF10	PMEPA1	FTL	ALDH7A1		GCNT3
GSTP1	PRR15L	SLC16A1	CLDN23	UNG		SLURP1
CYB5A	ENPP2	CYB5R1	NR4A2	RGS16		CYSRT1
FEZ1	PDCD4	MAFB	FAM3C	RNF168		CSTA
HELLS	PALMD	MMP10	OASL	SHISA5		CRNN
TXNDC17	NINJ1	SPINK1	PSMB8	TNFAIP8		KRT19
PSMA7	CD82	ALDOA	IFIT3	NEDD9		KLK6
TAGLN2	RIPK2	MSMO1	SERPINA1	ITGB6		DUSP5
RFC1	FOXC1	SEMA3C	TMEM176B	C1S		PRSS3
CALD1	OVOL1	PHLDB2	PIGR	ATP1A1		CRYM
PTN	ATL2	COL7A1	RNF213	RPS8		EPS8L1
HLTF	ABHD11	PSORS1C2	IFNGR2	RPL21		MUC4
YBX1	C11orf96	MYH9	MLPH	LGALS7		SDCBP2
PARK7	LBH	PGAM1	RPS27L	CPVL		CRCT1
SNRPB	ARL4A	FAT1	GALNT5	RPL10		CEACAM1
PRKDC	MXRA8	PGK1	PTGES	RPL4		TGM3
TUSC3	BTG3	FSCN1	TINAGL1	RPL10A		TSPAN6
SMC2	SPTSSB	COL5A2	RASD1	RPL19		KLK11
KIF22		LPP	TXNIP	EEF1B2		TMEM40
HSPD1		NRIP1	TAP1	SNCA		SPNS2
NOL7		ZFP36L2	XBP1	RPL30		MALL
TRA2B		SERPINB7	TFF3	TIMP1		ADGRF1
HSP90AB1		FERMT1	TFF1	EIF3L		SULT2B1
AKR1B10		LTBP1	SLC16A3	EIF3E		MAFF
PRDX1		CEACAM19	GBP5	CCND2		PPDPF
COX6C		UGCG	RTP4	PDLIM1		FAM3D
HSPE1		TUBA4A	GBP4	RPS13		CARHSP1
PFN1		SQLE	BST2	SH3BGRL		PHLDA1
MIF		SCD	WSB1	EIF3F		TIMP2
CYC1		ITGB1	CES2	RPS23		TP53INP2
PSMB6		DKK1	RAB31	RPS14		FAM25A
TPI1		ID1	STOM	RPS19		GABRP
MRPL51		SOX2	GPX2	RPS15A		C6orf132
RPS17		ACKR3	TSPAN3	RPSA		HMOX1
ZWINT		IGF2BP2	TSC22D3	RPS18		AIF1L
HMMR		EDN2	LSP1	RPL26		IL23A
FOXM1		PKP1	SPINT2	RPL14		SAMD9
CDCA8		LRRC8A	CYBA	RPL6		KLK7
EIF5A		DYNLT3	CFH	SYT8		RNASE7
C1QBP		SLAMF9	MAOA	RPL29		LPIN1
MKKS		TRIM29	DCN	RPL8		ZG16B
UQCC2		RRAD	IFI16	RPS27A		C4orf3
PSMA3		KLF3	AZGP1	RPL7A		GCHFR
HMGA1		TMEM154	SMIM22	RPL37		SPRR1A
ANLN		CALB1	PLPP2	RPL36		HILPDA
PSMD7		LCE1E	CXCL16	IMPDH2		FMO2
CXCL11		LDLR	RBM47	EIF3M		SMIM5
GGCT		ADRB2	LAMP3	RPS21		DEFB4A
CENPE		IL1B	IFI27	TREM2		PLIN3
KIF20B		DLG1	ERBB3	CLNS1A		TGM1
ANP32E		P3H2	THBD	RPL36A		FUT6
AURKA		KDM5B	LUM	MCM2		SERPINB2
DLGAP5		TREM1	CD81	MCM5		SBSN
DEPDC1		IQCG	VMO1	CD99		S100A14
PHF19		ATP2B4	SERPINB9	MCL1		MYEOV
CDCA5		KRT31	MDM2	GINS2		ANXA11
CKAP2		IGFBP6	LRP10	TNFRSF18		IL1A
NOP56		HOMER3	ARRDC2	PLP2		KRTDAP
HMGB3		ITGA5	GSTA1	CHAF1A		CD59
NUF2		IGFBP2	NMU	EIF4EBP1		LMTK3
ASPM		HES2	UBB	GCLM		SASH1
AURKB		NDUFV1	LMO4	MRC2		GLUL
TROAP		ARPC1B	MSMB	DHFR		TTC9
KIF23		LTB4R	IFIT1	COX7B		STEAP4
ASF1B		TMED10	ID3	CDT1		IL36A
ECT2		OAT	DAPL1	C2CD4B		ATP12A
PLK1		SLC9A3R1	SERPING1	ABCC5		KLK13
CKAP2L		CTSZ	CRB3	EPHX1		S100A7A
KIF2C		OCIAD2	UBE2D1	SSBP2		CRISP3
CENPA		C1R	PTTG1IP	ATRX		ETHE1
CXCL9		COMTD1	MACC1	COL4A5		PPIF
ADAMTS1		MRPS34	ATP10B	GMPS		SPRR2B
USP1		PFKP	RHOV	EBP		PIM1
DTYMK		KCTD11	MUC5B	SMC6		KLK12
KIF14		PLA2G4E	BPIFB1	WWTR1		ANXA9
FANCI		PFKFB3	DEFB1	CDC45		ALDH1A3
CBX3		CA9	MGST1	GEM		CITED2
LIG1		GPI	KRT18	PALLD		PLAT
CDC26		DAPK3	GBP2	LGALS7B		C1orf116
DDX39A		FAM162A	KLHL24	ARL13B		VSIG2
CEP57		TNNT1	MX2	PROS1		KRT24
PGRMC1		ASB2	MUC3A	CD83		CHAC1
CBR3		FBLIM1	ADH7	CEL		CLDN10
RSRC1		GADD45G	ARC	CDH13		ACTB
NUDT1		ZBTB43	SYTL1	KBTBD7		TPRG1
RBX1		LRRFIP1	TUBA1A	HERPUD1		FCGBP
SRSF10		INHBA	LRRC26	NAALADL2		FAM83A
RPA2		SYNE2	CD63	CLU		DUOX2
NNMT		KCNK1	NSG1	CHEK1		LCE3D
TCOF1		ITGA2	PLXNB1	TSLP		ARL4C
MCM4		MMP1	ACADVL	CREB5		CD177
VDAC3		DYNC1H1	CIRBP	FHL2		MAP1LC3A
PXMP2		AKAP9	HAPLN3	CRTAP		EHF
ARL6IP6		EFNB2	GSTK1	MYLK		EPS8L2
PAQR4		PSAP	LPAR6	SERPINF1		PLBD1
ATRAID		KTN1	BIK	LMNA		UPP1
CLSPN		MAP4K4	DHRS1	EGR4		HSPB8
ALYREF		CTTN	SLC25A29	CHI3L1		TMBIM1
PDCD5		FLNA	OCIAD1	DLK2		TGFA
APRT		POLR2A	NEFM	CCL4		CXCL6
ISOC2		EIF4G1	MVP	LYPD1		SDR16C5
ALDH2		FRMD6	MT1X	CTSW		FLG
ALDH3A2		CKAP4	VAMP5	KDM6B		SERPINB4
ASNS		DIP2B	APOBEC3B	HSD17B2		TRIM2
NUDT8		ARHGAP5	SMPDL3A	EDN1		SH3BGRL2
ATF5		IRS2	CALM3	CYSTM1		ATP6V0C
CXCL5		MSN	AIM2	CYP1B1		ZNF185
GOT2		TNKS1BP1	TMEM41A	BCL2A1		METRNL
PPIH		VCAN	FAHD2A	RTN4		UPK3B
GPX4		CLDN5	ANKRD36B	ARID5A		LCE3E
MRPL3		CAMK2B	PTGS2	PCBP2		TCP11L2
AIMP2		ABCA1	TMEM30A	SSPN		DMKN
PRDX3		STX11	MXRA5	PDIA3		PITX1
NOLC1		TSHZ2	ANKRD65	PIGM		AREG
IMPA2		IGF1R	PSME1	IL33		TRIP10
UQCRC1		EIF4A2	TDP2	SYNM		HEPHL1
RCN2		SARAF	MYDGF	XPR1		VGLL1
RPL39L		B3GNT5	BATF2	SLC1A4		SPSB3
HNRNPAB		IVNS1ABP	APOL2	PCP4L1		IL17C
NDUFB2		TUBB2A	IL13RA1	ATP2B1		PLSCR1
ENOSF1		MAP3K8	CDC42EP2	MCC		ASPRV1
ECE1		DDIT3	TNF	MAST4		EVPL
GOLIM4		TRPV4	PHLDA3	NFE2L2		CDSN
GPAT2		P4HA1	OAS3	ADAM10		PADI1
USP14		LRP1	ST14	CD109		TMOD3
CDK4		GJB3	ZNFX1	DSG2		TTYH1
NDUFA4		DLX5	UBD	NRG1		ATG9B
HMGN3		MARCKS	IFI35	MIA3		HS3ST1
UCHL1		CXADR	FAM3B	SLC43A3		GPT2
VDAC1		LEPROTL1	BPIFB2	FAM83B		ESAM
ACTL6A		RPL22L1	AGR3	PTPRZ1		KIFC3
RPL35		GJB5	NPDC1	SLC39A6		TPT1
EIF3K		DUSP14	TF	EFNB1		S100A16
PSMD2		SLC12A6	SORBS2			CKB
MDH1		LOX	DUSP23			IL19
PARP1		GOLGB1	GPR183			GNA15
PSMG1		ZNF117	LDLRAD4			MYO6
PPIA		KLF2	JCHAIN			CDKN2AIP
GAPDH		CAST	TSPAN8			RAB9A
NDUFS5		ZNF292	CD14			SPRR4
MRPL41		TSC22D2	IL6			TRNP1
NDUFB6			CREM			SORT1
MPC2			LAG3			USP6NL
DHRS4			CXCR4			PLA2G2F
TSPO			SCGB3A1			PORCN
CD320			CCL22			B3GNT3
NDUFAB1			VNN1			CTSV
MRPL47			TM7SF2			VPS37B
SET			CTSA			PTK6
HSD17B10			WFDC3			PAX9
PSMC5			POLB			UBL3
FPGS			LEMD1			CAMK2N1
PKMYT1			ACHE			HLCS
RAD51AP1			FMO3			TMEM45B
NCAPG			LPCAT4			NDFIP2
MAD2L1			PIP			CSF2RB
PSRC1			VAMP8			FETUB
GTSE1			PLEKHS1			ANXA2
MELK			VWA5A			SPRR2G
MXD3			VNN2			RND1
KIF4A			BCAT1			SESN2
TTF2			MYH14			LNX1
DTL			DDRGK1			PLEKHM1
DIAPH3			SELENBP1			RAET1L
SPC25			KYNU			ST3GAL4
LMNB1			PSMB10			PHACTR4
DBF4			CSF3			HPGD
GPSM2			MED24			CCNG2
SPAG5			TAPBP			VSIG10L
CENPM			PROM2			GALNT1
CCNA2			RGCC			ARHGDIB
PSIP1			TRIM22			NT5C2
RAD21			TMEM123			TMPRSS4
RAN			CLINT1			FAM43A
BRCA1			UBE2H			TMPRSS11A
ARHGAP11A			AMOTL2			ALDH3B2
MND1			MAP3K13			KATNBL1
RNASEH2A			HECTD1			GABARAPL2
TRIP13			YPEL3			CAPN14
CKAP5			YTHDC1			ASPG
BUB1			PKN2			PRELID1
PBK			JUND			CMPK2
CMC2			SLC25A23			EPHX3
ORC6			TJP2			RHOF
CTNNAL1			RIPK4			ADIPOR2
LGALS1			TRIM31			NOS2
COTL1			TRIM56			DAPP1
TPM1			ATP2A2			CDH26
VIM			ZBTB10			CFLAR
CDCA2			SCNN1A			DIO2
KNSTRN			ITPRIPL2			ATP6V0A4
TAGLN			SUSD6			RFK
MTHFD1			GAL			FAM214A
NEXN			C4orf19			GRHL1
ITGB1BP1			KRT10			ALOX12B
BRK1			PRDX5			SLC26A9
C16orf74			PLPP5			RHOD
GMNN			TM2D2			S100A11
SERPINH1			ZNF322			B4GALT1
SMS			SON			SNCG
RBM17			FRMD4B			GDPD3
GADD45GIP1			TLE4			BCAS1
NOP58			GSTM3			GRPEL2
RPS26			CCL26			TMC1
SNRPG			CDKN1C			DSG1
TMEM14A			HERC2			TMPRSS11F
HNRNPA3			PLCG2			LPIN2
PHB2			AMD1			ATP13A4
SNRPD3			B4GALT4			PRR9
PTGR1			CBX5			INSIG1
PSMB2						RPTN
TRAP1						NAPRT
PA2G4						ZNF426
SLIRP						CPPED1
CACYBP						C18orf25
SNRPE						UBE2G1
DKC1						BZW1
PTGES3						TAX1BP1
MLF2						NPEPPS
MAGOHB						GNE
DNAJC19						SERPINB11
COA6						ABLIM1
NME2						PPP1R3C
SLC25A39						RNF141
GTF3A						EMC3
NCAPD2						ARF6
TCP1						B3GALT5
PSME2						WFDC12
PFN2						DEFB4B
FKBP4						HEXIM1
PAICS						KAZN
VSNL1						STK24
UQCR10						POLD4
MRPL13						SH2D1B
POLR2F						MUC22
POLR2L						AVPI1
NUDC						HAL
DNPH1						SRSF5
RANGAP1						HCG22
NQO1						VPS4B
LSM5						B3GNT8
BGN						CALM1
ANP32B						PMM1
TRMT112						IL20RB
MCUR1						IQCD
TOMM5						HM13
DHRS2						PADI3
DNAJA1						DUOXA1
CUL4B						ESPL1
NCL						MGAT1
TKT						RAB42
RPS15						USP53
NFIC						ARHGAP10
MTDH						MAPK8
SLC38A1						RDH13
CEP55						ZNF365
CALM2						EHD3
LSM7						GPAT3
PTMS						CLDN17
MYCBP2						IL1RAP
LMNB2						SEMA7A
CCAR1						BNIP3L
						SPDEF
						CRAT
						SORD
						A4GALT
						SLC35C1
						PDLIM2
						ACADM
						DOCK9
						AHCY
						OPTN
						ZNF431
						HSBP1L1
						FAM83D
						LYPD5
						CNN3
						SNX9
						TPD52L2
						TNIP1
						MAP1LC3B
						BRI3
						ASCC2
						BLVRB
						PSMC6
						ARRDC1
						FAM102A
						SGTA
						PPP1R11
						MPZL2
						POF1B
						INO80C
						HPSE
						EREG
						CTSL
						IGFL1
						RASAL2
						FDCSP
						IL2RG
						ATP6V0E1
						CAPNS2
						BCL2L1
						ADIPOR1
						GRHL3
						KLHDC7B
						GPCPD1
						COL6A2
						HSPB1
						SLCO4A1
						CAP1
						RRBP1
						SH3D21
						KIF13B
						GPR157
						KLK14
						KISS1
						ELK3
						ASAH1
						ABLIM3
						TMEM59
						SCNN1B
						SCNN1G
						TFPI
						CLEC7A
						ARNTL2
						FFAR2
						STAT3
						RCOR1
						TNFSF18
						ADAM9
						SOWAHC
						ANKRD13A
						TRIM16
						TTC22
						IDI1
