# Supplementary material for: 4-1BB+ Tregs and inhibitory progenitor exhausted T cells confer resistance to anti-PD-L1 and anti-CTLA-4 combination therapy
Source: Cell Rep Med. 2025 Oct 3;6(10):102408. doi: 10.1016/j.xcrm.2025.102408 (PMC12629806; doi:10.1016/j.xcrm.2025.102408)
Supplement: Table S3. Senescence module signature genes [file mmc4.xlsx]

## Sheet: S3
Supplementary Table 3. Senescence module signature genes
SAT1
PDZK1IP1
C15orf48
PRSS8
CLDN7
PSCA
CEACAM6
CEACAM5
RAB11FIP1
MUC1
PRSS22
TMPRSS2
TMPRSS11D
CXCL17
DUOXA2
S100P
S100A8
FUT3
CST6
CD68
TNFSF10
CARHSP1
TACSTD2
OAS1
SRD5A3
IDO1
GPRC5A
SLPI
