# Supplementary material for: 4-1BB+ Tregs and inhibitory progenitor exhausted T cells confer resistance to anti-PD-L1 and anti-CTLA-4 combination therapy
Source: Cell Rep Med. 2025 Oct 3;6(10):102408. doi: 10.1016/j.xcrm.2025.102408 (PMC12629806; doi:10.1016/j.xcrm.2025.102408)
Supplement: Table S4. Top 50 DEGs expressed above 0.25 log2 fold genes in CD8+ T subclusters [file mmc5.xlsx]

## Sheet: S4
Supplementary Table 4. Top 50 DEGs expressed above 0.25 log2 fold genes in CD8+ T subclusters
p_val	avg_log2FC	pct.1	pct.2	p_val_adj	cluster	gene
0	2.1498	0.284	0.087	0	CXCL13+Tex	KRT86
0	1.92057	0.292	0.085	0	CXCL13+Tex	LAYN
0	1.8364	0.208	0.062	0	CXCL13+Tex	KIR2DL4
0	1.82971	0.295	0.091	0	CXCL13+Tex	ENTPD1
0	1.77739	0.336	0.118	0	CXCL13+Tex	ACP5
0	1.65178	0.242	0.094	0	CXCL13+Tex	SOX4
1.70055e-213	1.64322	0.118	0.038	2.6964e-209	CXCL13+Tex	MYO7A
0	1.63183	0.501	0.192	0	CXCL13+Tex	CXCR6
3.07662e-255	1.607	0.152	0.054	4.87829e-251	CXCL13+Tex	ASB2
4.04679e-286	1.57952	0.162	0.055	6.41658e-282	CXCL13+Tex	AKAP5
0	1.55634	0.86	0.448	0	CXCL13+Tex	GZMB
0	1.52549	0.21	0.077	0	CXCL13+Tex	AC002331.1
0	1.47818	0.269	0.099	0	CXCL13+Tex	HAVCR2
0	1.44648	0.386	0.163	0	CXCL13+Tex	AC092580.4
3.9168e-166	1.43259	0.112	0.042	6.21048e-162	CXCL13+Tex	GOLIM4
0	1.41799	0.239	0.1	0	CXCL13+Tex	CARS
0	1.37755	0.286	0.117	0	CXCL13+Tex	GALNT2
0	1.37294	0.54	0.261	0	CXCL13+Tex	CD63
1.69092e-180	1.37079	0.13	0.051	2.68113e-176	CXCL13+Tex	SRGAP3
4.85258e-171	1.35037	0.124	0.05	7.69425e-167	CXCL13+Tex	MAST4
0	1.32082	0.707	0.397	0	CXCL13+Tex	ALOX5AP
0	1.32055	0.461	0.212	0	CXCL13+Tex	ITGAE
0	1.32051	0.264	0.12	0	CXCL13+Tex	TNFRSF18
0	1.31567	0.344	0.157	0	CXCL13+Tex	JAML
0	1.27978	0.446	0.239	0	CXCL13+Tex	GNLY
0	1.27224	0.307	0.135	0	CXCL13+Tex	VCAM1
5.1492e-127	1.26325	0.104	0.044	8.16457e-123	CXCL13+Tex	SSH1
4.23477e-246	1.26151	0.187	0.079	6.71465e-242	CXCL13+Tex	PLPP1
0	1.2524	0.516	0.215	0	CXCL13+Tex	CXCL13
1.12338e-245	1.2466	0.178	0.072	1.78123e-241	CXCL13+Tex	LRRN3
3.87945e-154	1.24246	0.129	0.056	6.15126e-150	CXCL13+Tex	ADGRG1
1.18779e-238	1.22328	0.215	0.101	1.88336e-234	CXCL13+Tex	KLRC1
7.57287e-281	1.22289	0.219	0.094	1.20075e-276	CXCL13+Tex	CSF1
2.59531e-219	1.21103	0.239	0.126	4.11513e-215	CXCL13+Tex	TNFRSF9
1.42187e-302	1.20507	0.292	0.149	2.25452e-298	CXCL13+Tex	AHI1
2.93431e-150	1.19671	0.141	0.065	4.65264e-146	CXCL13+Tex	SNAP47
0	1.19649	0.569	0.3	0	CXCL13+Tex	PRF1
1.61472e-176	1.18908	0.168	0.08	2.5603e-172	CXCL13+Tex	SLC1A4
0	1.14919	0.574	0.307	0	CXCL13+Tex	TIGIT
1.38512e-115	1.14843	0.103	0.046	2.19625e-111	CXCL13+Tex	TNFSF4
1.91154e-116	1.14538	0.111	0.051	3.03094e-112	CXCL13+Tex	ADAM19
1.97137e-106	1.14446	0.107	0.051	3.1258e-102	CXCL13+Tex	HPGD
4.11549e-121	1.12919	0.124	0.06	6.52553e-117	CXCL13+Tex	FURIN
0	1.12126	0.29	0.143	0	CXCL13+Tex	CHST12
1.06842e-129	1.11915	0.124	0.057	1.69409e-125	CXCL13+Tex	GPR25
0	1.08598	0.513	0.292	0	CXCL13+Tex	LAG3
3.3862e-216	1.07089	0.228	0.117	5.36916e-212	CXCL13+Tex	SIRPG
9.42185e-102	1.06316	0.107	0.052	1.49393e-97	CXCL13+Tex	AC069363.1
1.98319e-196	1.05355	0.231	0.123	3.14455e-192	CXCL13+Tex	CLIC3
0	1.05299	0.384	0.208	0	CXCL13+Tex	RBPJ
0	2.74828	0.231	0.037	0	GZMK+T	DKK3
0	2.604	0.103	0.017	0	GZMK+T	CXCR5
0	2.00051	0.244	0.063	0	GZMK+T	ENC1
2.18579e-193	1.80907	0.114	0.032	3.46579e-189	GZMK+T	CHI3L2
6.3903e-171	1.77966	0.107	0.031	1.01325e-166	GZMK+T	EPHA4
4.18252e-167	1.68537	0.115	0.036	6.6318e-163	GZMK+T	C1orf21
8.07784e-267	1.67846	0.183	0.058	1.28082e-262	GZMK+T	KLRG1
0	1.64899	0.854	0.339	0	GZMK+T	GZMK
6.69085e-174	1.60567	0.13	0.043	1.0609e-169	GZMK+T	KLF3
0	1.54839	0.247	0.088	0	GZMK+T	TC2N
1.52144e-195	1.50763	0.158	0.056	2.4124e-191	GZMK+T	TCF7
2.34035e-124	1.50708	0.103	0.036	3.71087e-120	GZMK+T	ITGA5
5.64396e-135	1.50372	0.112	0.039	8.94906e-131	GZMK+T	S1PR1
0	1.50007	0.323	0.123	0	GZMK+T	CMC1
9.6945e-103	1.32808	0.107	0.043	1.53716e-98	GZMK+T	SORL1
1.06012e-129	1.31854	0.139	0.057	1.68093e-125	GZMK+T	EOMES
1.40184e-141	1.23927	0.177	0.079	2.22275e-137	GZMK+T	TRMO
8.1592e-214	1.23244	0.241	0.103	1.29372e-209	GZMK+T	CD28
2.01643e-195	1.22499	0.229	0.1	3.19726e-191	GZMK+T	CCDC109B
3.35583e-161	1.22094	0.19	0.082	5.321e-157	GZMK+T	P2RY8
1.72748e-162	1.20745	0.21	0.096	2.73909e-158	GZMK+T	MLLT3
0	1.19338	0.336	0.13	0	GZMK+T	CCR7
2.62211e-131	1.1823	0.179	0.083	4.15762e-127	GZMK+T	YBX3
2.79303e-164	1.17778	0.226	0.106	4.42862e-160	GZMK+T	KLF2
6.33917e-146	1.16058	0.191	0.087	1.00514e-141	GZMK+T	FCMR
1.43322e-87	1.1452	0.121	0.055	2.27252e-83	GZMK+T	DTHD1
6.32694e-80	1.13806	0.122	0.059	1.0032e-75	GZMK+T	ZMYND11
2.83211e-155	1.13781	0.208	0.096	4.49059e-151	GZMK+T	FAM102A
2.43573e-87	1.06196	0.139	0.068	3.86209e-83	GZMK+T	SELL
2.64092e-93	1.05536	0.138	0.065	4.18744e-89	GZMK+T	PLEK
1.71116e-109	1.04936	0.174	0.086	2.71322e-105	GZMK+T	GPR132
8.8094e-254	1.04632	0.375	0.188	1.39682e-249	GZMK+T	TRAT1
5.31708e-72	1.04504	0.117	0.057	8.43076e-68	GZMK+T	TM9SF1
0	1.03341	0.666	0.407	0	GZMK+T	TUBA4A
0	1.03323	0.487	0.263	0	GZMK+T	PIK3R1
8.88075e-61	0.993808	0.105	0.052	1.40813e-56	GZMK+T	BNIP3
4.60953e-266	0.976775	0.466	0.263	7.30888e-262	GZMK+T	ITM2C
1.44366e-68	0.972432	0.126	0.065	2.28907e-64	GZMK+T	FAM65B
1.40797e-267	0.964298	0.512	0.314	2.23248e-263	GZMK+T	GZMM
2.0889e-65	0.95354	0.127	0.066	3.31216e-61	GZMK+T	ZNF276
1.75196e-57	0.944857	0.113	0.059	2.77792e-53	GZMK+T	GIMAP1
3.18098e-64	0.917187	0.101	0.049	5.04377e-60	GZMK+T	PLCG2
0	0.916657	0.865	0.62	0	GZMK+T	CST7
9.03337e-113	0.91307	0.251	0.142	1.43233e-108	GZMK+T	PPP1R14B
2.15297e-66	0.904864	0.137	0.073	3.41375e-62	GZMK+T	SLC25A4
8.17464e-74	0.900367	0.214	0.131	1.29617e-69	GZMK+T	MX2
1.1255e-63	0.899523	0.138	0.076	1.7846e-59	GZMK+T	FAM160B1
1.2853e-113	0.895327	0.238	0.131	2.03798e-109	GZMK+T	NFATC2
9.3601e-259	0.889107	0.464	0.257	1.48414e-254	GZMK+T	GPR183
0	0.887403	0.933	0.748	0	GZMK+T	CXCR4
0	2.0788	0.636	0.2	0	Tmem	IL7R
3.54991e-174	1.91336	0.111	0.032	5.62873e-170	Tmem	CCR6
0	1.89646	0.988	0.901	0	Tmem	FTH1
0	1.86244	0.356	0.129	0	Tmem	CCR7
1.03767e-196	1.78975	0.128	0.038	1.64532e-192	Tmem	S1PR1
0	1.6911	0.599	0.303	0	Tmem	LMNA
2.11976e-140	1.50487	0.126	0.045	3.36109e-136	Tmem	KLF3
0	1.46988	0.645	0.347	0	Tmem	FOS
5.74946e-125	1.29689	0.144	0.059	9.11634e-121	Tmem	TCF7
9.67118e-90	1.28505	0.106	0.044	1.53346e-85	Tmem	SORL1
5.90964e-108	1.20821	0.18	0.089	9.37033e-104	Tmem	AQP3
5.4894e-79	1.2058	0.105	0.046	8.70399e-75	Tmem	PRR7
0	1.1985	0.854	0.602	0	Tmem	ZFP36
1.69908e-148	1.16325	0.209	0.096	2.69406e-144	Tmem	RARA
0	1.16317	0.864	0.648	0	Tmem	PABPC1
1.05065e-64	1.13888	0.105	0.05	1.6659e-60	Tmem	ICAM2
3.3824e-231	1.13318	0.361	0.184	5.36313e-227	Tmem	CD55
4.40684e-201	1.11781	0.306	0.15	6.98748e-197	Tmem	LTB
8.79319e-127	1.10874	0.199	0.095	1.39425e-122	Tmem	ELL2
6.28185e-271	1.07803	0.468	0.259	9.9605e-267	Tmem	GPR183
2.50378e-255	1.05819	0.459	0.256	3.96999e-251	Tmem	MYADM
3.60978e-110	1.05627	0.184	0.09	5.72367e-106	Tmem	SC5D
3.4938e-110	1.04034	0.222	0.118	5.53977e-106	Tmem	SATB1
0	1.02139	0.912	0.827	0	Tmem	VIM
0	1.00721	0.606	0.367	0	Tmem	FAM177A1
0	0.993982	0.736	0.518	0	Tmem	ANXA1
2.26574e-84	0.991329	0.185	0.101	3.59255e-80	Tmem	TUBB2A
2.36061e-111	0.990962	0.212	0.11	3.74299e-107	Tmem	KLF2
2.93702e-53	0.983981	0.194	0.124	4.65694e-49	Tmem	KLRB1
9.08458e-73	0.972436	0.146	0.076	1.44045e-68	Tmem	NCF1
3.22152e-91	0.967065	0.193	0.103	5.10804e-87	Tmem	PERP
6.76965e-29	0.965339	0.111	0.071	1.0734e-24	Tmem	CEBPD
3.76398e-63	0.933709	0.141	0.076	5.96817e-59	Tmem	TIMP1
1.7999e-59	0.924035	0.154	0.088	2.85392e-55	Tmem	YBX3
2.95359e-46	0.91956	0.102	0.054	4.68322e-42	Tmem	BIK
1.97281e-60	0.913949	0.134	0.072	3.12809e-56	Tmem	PBX4
9.21172e-199	0.911607	0.449	0.27	1.46061e-194	Tmem	SLC2A3
3.89029e-186	0.898272	0.586	0.424	6.16844e-182	Tmem	TUBA4A
5.10077e-120	0.864192	0.297	0.173	8.08778e-116	Tmem	PTGER4
9.72343e-65	0.86172	0.159	0.089	1.54175e-60	Tmem	P2RY8
2.99577e-59	0.85495	0.169	0.1	4.7501e-55	Tmem	GPCPD1
9.64705e-91	0.847852	0.244	0.144	1.52964e-86	Tmem	ARL4A
1.83937e-67	0.845015	0.224	0.14	2.9165e-63	Tmem	CHMP1B
4.59044e-222	0.83308	0.641	0.464	7.2786e-218	Tmem	TAGLN2
1.71393e-130	0.823483	0.326	0.19	2.71761e-126	Tmem	KDM6B
7.09627e-107	0.819493	0.312	0.192	1.12518e-102	Tmem	CDKN1A
7.16078e-46	0.814861	0.122	0.07	1.13541e-41	Tmem	MATK
2.4669e-95	0.814365	0.235	0.133	3.91151e-91	Tmem	AREG
3.74778e-55	0.810625	0.152	0.088	5.94248e-51	Tmem	CYSTM1
4.6266e-39	0.806123	0.112	0.066	7.33593e-35	Tmem	LPAR2
0	3.37557	0.998	0.392	0	Teff	CCL4
0	3.33968	0.545	0.184	0	Teff	CCL4L2
1.49011e-125	1.65672	0.283	0.15	2.36271e-121	Teff	CCL3
1.61056e-74	1.59532	0.105	0.042	2.55371e-70	Teff	NFKBID
3.20086e-33	1.41592	0.11	0.063	5.07529e-29	Teff	TNF
1.08822e-115	1.40014	0.228	0.111	1.72548e-111	Teff	CCL3L3
2.86422e-47	1.25344	0.163	0.095	4.5415e-43	Teff	XCL2
2.49658e-150	1.24304	0.284	0.137	3.95858e-146	Teff	TNFSF9
1.46897e-137	1.18702	0.38	0.222	2.3292e-133	Teff	IFNG
2.91644e-157	1.1798	0.343	0.18	4.62431e-153	Teff	CRTAM
2.02059e-55	0.956641	0.205	0.123	3.20385e-51	Teff	RILPL2
7.681e-27	0.886082	0.131	0.084	1.2179e-22	Teff	MIR155HG
1.233e-23	0.883616	0.132	0.087	1.95504e-19	Teff	XCL1
5.46793e-53	0.850697	0.264	0.174	8.66995e-49	Teff	NR4A1
1.47385e-33	0.81286	0.108	0.06	2.33693e-29	Teff	DTHD1
1.43047e-47	0.788431	0.201	0.124	2.26816e-43	Teff	FASLG
1.3928e-79	0.780323	0.419	0.295	2.20842e-75	Teff	SLA
6.24657e-32	0.77622	0.121	0.071	9.90455e-28	Teff	PLEK
6.46795e-30	0.773638	0.117	0.069	1.02556e-25	Teff	SLAMF7
3.20106e-30	0.767502	0.12	0.072	5.0756e-26	Teff	EGR1
5.53162e-49	0.726036	0.258	0.17	8.77093e-45	Teff	NR4A3
3.58392e-25	0.714635	0.107	0.065	5.68266e-21	Teff	EOMES
3.84494e-30	0.714316	0.138	0.086	6.09653e-26	Teff	ENC1
1.81343e-82	0.702337	0.561	0.432	2.87538e-78	Teff	NR4A2
9.09584e-33	0.702253	0.172	0.112	1.44224e-28	Teff	C10orf54
4.49794e-55	0.686387	0.278	0.182	7.13194e-51	Teff	TAGAP
1.1149e-39	0.67307	0.221	0.146	1.76779e-35	Teff	CMC1
7.21087e-88	0.671929	0.503	0.366	1.14336e-83	Teff	CD69
3.01044e-25	0.65145	0.17	0.117	4.77335e-21	Teff	RASGEF1B
8.93512e-66	0.649174	0.407	0.291	1.41675e-61	Teff	SDCBP
3.74491e-21	0.648232	0.114	0.074	5.93793e-17	Teff	AC069363.1
4.06827e-35	0.628589	0.199	0.132	6.45065e-31	Teff	TNIP3
6.36239e-21	0.62712	0.113	0.073	1.00882e-16	Teff	KLRG1
1.78487e-60	0.573255	0.398	0.282	2.83009e-56	Teff	ITM2C
9.65552e-18	0.572987	0.131	0.091	1.53098e-13	Teff	CD70
3.65216e-34	0.569899	0.308	0.23	5.79086e-30	Teff	ICOS
1.55825e-77	0.565662	0.52	0.386	2.47076e-73	Teff	APOBEC3G
1.78431e-88	0.552014	0.55	0.403	2.82921e-84	Teff	GZMK
1.11017e-33	0.55079	0.249	0.176	1.76029e-29	Teff	SH2D1A
2.00085e-29	0.533304	0.452	0.38	3.17255e-25	Teff	ZFP36L1
1.43132e-25	0.53247	0.22	0.159	2.26949e-21	Teff	NEU1
3.77542e-23	0.531596	0.169	0.117	5.98631e-19	Teff	DENND2D
1.87986e-128	0.530605	0.789	0.643	2.98071e-124	Teff	CST7
8.49821e-18	0.526184	0.326	0.275	1.34748e-13	Teff	PHLDA1
1.50581e-12	0.516798	0.102	0.073	2.38761e-08	Teff	MAP1LC3A
1.11258e-92	0.513799	0.628	0.476	1.7641e-88	Teff	GZMH
5.88373e-16	0.506017	0.158	0.117	9.32924e-12	Teff	PYHIN1
2.73116e-16	0.504432	0.144	0.104	4.33052e-12	Teff	FAM53C
2.32722e-30	0.498849	0.282	0.209	3.69004e-26	Teff	TRAT1
4.24403e-55	0.496706	0.664	0.58	6.72934e-51	Teff	KLF6
0	4.22451	0.413	0.053	0	Tstr	HSPA6
0	3.46387	0.333	0.051	0	Tstr	SERPINH1
0	3.42992	0.494	0.091	0	Tstr	BAG3
0	2.99152	0.838	0.244	0	Tstr	HSPA1B
0	2.92932	0.878	0.327	0	Tstr	HSPA1A
0	2.89724	0.227	0.039	0	Tstr	DNAJA4
0	2.85118	0.497	0.137	0	Tstr	ZFAND2A
0	2.81588	0.943	0.485	0	Tstr	DNAJB1
0	2.64968	0.312	0.065	0	Tstr	DNAJB4
0	2.64745	0.692	0.272	0	Tstr	HSPB1
0	2.59632	0.855	0.359	0	Tstr	HSPH1
0	2.45734	0.81	0.418	0	Tstr	HSPD1
3.56702e-230	2.42998	0.201	0.064	5.65586e-226	Tstr	EGR1
0	2.37591	0.566	0.185	0	Tstr	FKBP4
1.23292e-189	2.33329	0.123	0.03	1.95492e-185	Tstr	PRRG4
0	2.30309	0.864	0.478	0	Tstr	HSPE1
0	2.29236	0.466	0.152	0	Tstr	NR4A1
0	2.22906	0.989	0.797	0	Tstr	HSP90AA1
0	2.10696	0.522	0.18	0	Tstr	MRPL18
0	2.10232	0.281	0.091	0	Tstr	ATF3
0	2.01022	0.737	0.341	0	Tstr	CACYBP
0	1.89667	0.383	0.142	0	Tstr	NEU1
0	1.89502	0.406	0.13	0	Tstr	DEDD2
1.08173e-166	1.85945	0.15	0.047	1.71519e-162	Tstr	CTNNAL1
0	1.85619	0.975	0.736	0	Tstr	HSP90AB1
0	1.82486	0.931	0.604	0	Tstr	DNAJA1
1.01299e-237	1.79406	0.451	0.246	1.6062e-233	Tstr	FOSB
0	1.76584	0.591	0.234	0	Tstr	AHSA1
1.15859e-53	1.69176	0.111	0.053	1.83706e-49	Tstr	HMOX1
0	1.68743	0.496	0.241	0	Tstr	DOK2
1.0532e-130	1.66582	0.272	0.138	1.66996e-126	Tstr	IER5
7.7314e-295	1.65449	0.392	0.17	1.22589e-290	Tstr	TAGAP
2.61178e-119	1.6346	0.303	0.17	4.14124e-115	Tstr	PLIN2
5.15459e-85	1.62715	0.104	0.038	8.17311e-81	Tstr	CDKN2C
0	1.59031	0.506	0.223	0	Tstr	CHORDC1
4.15217e-131	1.58781	0.274	0.139	6.58369e-127	Tstr	TNFSF9
3.76463e-70	1.56956	0.132	0.061	5.9692e-66	Tstr	TNF
1.08448e-71	1.56562	0.12	0.052	1.71955e-67	Tstr	SGK1
0	1.56012	0.684	0.387	0	Tstr	PPP1R15A
1.557e-175	1.55036	0.295	0.137	2.46877e-171	Tstr	ANKRD37
0	1.54925	0.978	0.846	0	Tstr	HSPA8
3.53577e-110	1.54151	0.154	0.062	5.60632e-106	Tstr	TIFA
6.76989e-161	1.54064	0.205	0.08	1.07343e-156	Tstr	MB21D1
0	1.52843	0.481	0.218	0	Tstr	TCP1
0	1.51226	0.686	0.433	0	Tstr	DUSP1
4.85623e-106	1.488	0.134	0.051	7.70004e-102	Tstr	LDLR
0	1.47435	0.949	0.785	0	Tstr	UBB
2.50411e-178	1.4641	0.303	0.142	3.97051e-174	Tstr	CDC42EP3
5.8464e-121	1.46093	0.223	0.105	9.27004e-117	Tstr	TNFSF14
5.37649e-181	1.43054	0.539	0.362	8.52497e-177	Tstr	CD69
0	7.70108	0.612	0.006	0	Tprolif	RRM2
0	7.39057	0.162	0.001	0	Tprolif	SPC25
0	6.88095	0.131	0.001	0	Tprolif	KIF15
0	6.86734	0.345	0.003	0	Tprolif	PKMYT1
0	6.81597	0.182	0.003	0	Tprolif	HIST1H3B
0	6.78971	0.116	0.001	0	Tprolif	DLGAP5
0	6.78561	0.195	0.002	0	Tprolif	AURKB
0	6.70729	0.462	0.006	0	Tprolif	UBE2C
0	6.6578	0.235	0.002	0	Tprolif	GTSE1
0	6.65752	0.186	0.002	0	Tprolif	MYBL2
0	6.54543	0.326	0.004	0	Tprolif	BIRC5
0	6.42028	0.27	0.003	0	Tprolif	CDCA5
0	6.22156	0.129	0.002	0	Tprolif	MCM10
0	6.16302	0.116	0.002	0	Tprolif	CDCA3
0	6.09932	0.473	0.008	0	Tprolif	ZWINT
0	6.01763	0.377	0.011	0	Tprolif	HIST1H1B
0	5.85459	0.137	0.002	0	Tprolif	ESCO2
0	5.75317	0.267	0.006	0	Tprolif	UHRF1
0	5.72357	0.785	0.033	0	Tprolif	TYMS
0	5.71661	0.385	0.012	0	Tprolif	KIAA0101
0	5.70037	0.197	0.004	0	Tprolif	FAM111B
0	5.69133	0.137	0.003	0	Tprolif	KIF2C
0	5.60483	0.505	0.017	0	Tprolif	TOP2A
0	5.55285	0.133	0.004	0	Tprolif	HIST1H2AH
0	5.52962	0.314	0.008	0	Tprolif	ASPM
0	5.47454	0.265	0.007	0	Tprolif	CCNA2
0	5.42022	0.298	0.008	0	Tprolif	CDT1
0	5.32222	0.126	0.003	0	Tprolif	RAD51
0	5.26778	0.179	0.005	0	Tprolif	CCNB2
0	5.21714	0.591	0.027	0	Tprolif	MKI67
0	5.21206	0.507	0.019	0	Tprolif	TK1
0	5.18286	0.179	0.005	0	Tprolif	CDC6
0	5.16728	0.319	0.01	0	Tprolif	KIFC1
0	5.03759	0.103	0.003	0	Tprolif	MELK
0	5.02801	0.401	0.015	0	Tprolif	ASF1B
0	5.02619	0.148	0.005	0	Tprolif	CDC45
0	5.00056	0.232	0.008	0	Tprolif	NCAPG
0	4.99687	0.112	0.004	0	Tprolif	SHCBP1
0	4.98837	0.427	0.017	0	Tprolif	CDK1
0	4.91238	0.895	0.142	0	Tprolif	STMN1
0	4.85312	0.135	0.007	0	Tprolif	HIST1H2AL
0	4.83863	0.1	0.004	0	Tprolif	CDCA2
0	4.82697	0.178	0.007	0	Tprolif	NUF2
0	4.77748	0.218	0.008	0	Tprolif	RAD51AP1
0	4.75804	0.167	0.006	0	Tprolif	CDCA8
0	4.74234	0.351	0.014	0	Tprolif	CENPW
0	4.61736	0.362	0.017	0	Tprolif	DHFR
0	4.49821	0.535	0.029	0	Tprolif	CLSPN
0	4.47689	0.319	0.015	0	Tprolif	CENPU
0	4.47208	0.887	0.186	0	Tprolif	TUBB
