# Supplementary material for: 4-1BB+ Tregs and inhibitory progenitor exhausted T cells confer resistance to anti-PD-L1 and anti-CTLA-4 combination therapy
Source: Cell Rep Med. 2025 Oct 3;6(10):102408. doi: 10.1016/j.xcrm.2025.102408 (PMC12629806; doi:10.1016/j.xcrm.2025.102408)
Supplement: Table S5. DEGs identified by NEBULA-HL for each cell types associated with ICI response and time [file mmc6.xlsx]

## Sheet: S5
Supplementary Table 5. DEGs identified by Nebula-HL for each celltypes associated with ICI response and time
CD8T_genes	CD4T_genes	TAM_genes
HSPA6	HSPA6	BAG3
HSPA1B	HSPA1B	HSPA1B
HSPA1A	HSPA1A	MAP3K7CL
BAG3	SERPINH1	ZFAND2A
DNAJB1	RP11-138I1.4	HSPH1
DNAJB4	DNAJB1	FAM157C
HSPH1	BAG3	HSPA1A
DNAJA4	HSPH1	HSPD1
HSPD1	RP11-575L7.8	APOL4
USPL1	DNAJA4	ILF3-AS1
NABP1	HSP90AA1	NKRF
MRPL18	HSPB1	HSPE1
HSP90AA1	DNAJB4	HSP90AA1
HSPE1	FKBP4	CHORDC1
CHORDC1	HSPD1	PET117
ARFGEF2	ZFAND2A	FBXL5
TRIM13	PRRG4	LRPPRC
DNAJA1	MRPL18	MAP1LC3B
LRRC8C	HSPE1	BFAR
ZNF267	AHSA1	GIT2
PRKACB	HSP90AB1	HSPA6
CSGALNACT2	DNAJA1	HSPA1L
YAF2	CCDC117	DNAJB1
FXR1	FZD3	SOCS5
ZNF451	CHORDC1	DNAJA4
RP11-138I1.4	MB21D1	BHLHE41
SERPINH1	STIP1	PLA2G15
FAM13A	DEDD2	CCR2
FKBP4	NKRF	DTNB
CACYBP	CACYBP	HES1
C17orf67	DFNB31	DHX33
CCDC117	FAM24B	EGR1
AHSA1	TAGAP	VSIG4
DEDD2	TCP1	BTN3A1
HSP90AB1	PI4K2A	PGPEP1
TCP1	HSPA4	GZF1
MOB3A	FBXO30	DSTYK
UBB	TP53INP1	TARBP1
RASGEF1B	MUM1	ZNF331
DNAJB6	NAA16	HSD3B7
ATP2C1	ANKRD37	ZYG11B
ZDBF2	MOB3A	DDHD1
NUFIP2	UBB	FCHO2
HMGB2	SLC5A3	FCGR3A
ZC3HAV1	DNAJB6	RP11-11N9.4
MORF4L2	CLEC2B	BTN3A2
SOCS4	RLF	UBXN2B
SNIP1	ZC3HAV1	FAM210A
RB1CC1	SLC20A1	ZNF280D
CBLB	ATG14	AK3
CLK1	SMC4	KLHL6
PJA2	SDE2	SLC20A1
ZCCHC6	LYSMD3	ZDHHC7
DDX3X	PPP1R2	CSNK1G3
GPBP1	FXR1	LTV1
PGF	RBM33	ANGEL2
ZFAND2A	RSRC2	NR4A2
RP11-386G11.10	KLHL24	CD46
HSPA8	RB1CC1	EIF4A3
STIP1	PAPOLA	KLHL15
HSPA4	MORC3	PRKAA1
AHR	GALR2	VPS13B
ACTR3C	ZNF267	RANBP2
RAB30	DDX3X	ASAH1
CENPE	KPNA5	SNRNP27
TP53INP1	IFNG	PMPCA
TSPYL4	PGF	LINC00667
MXD1	RP11-326C3.2	BTG2
SPTY2D1	WWTR1	CYBB
CDR2	C17orf67	WDR45B
MAP3K14	NRIP3	CBX3
PPP1R2	HMOX1	EIF4A2
SDE2	CFL2	TMEM59
CLEC2B	FCHO2	TOMM20
ABHD3	KBTBD8	KCNMA1
CASP8	USPL1	WLS
RLIM	NUSAP1	ACE
BROX	MAP4K3	KCNJ15
HNRNPU	PLIN2	CD163
CENPC	ZSWIM6	RHEBL1
MTMR6	ZDBF2	SERPINH1
RPS6KB1	CDR2	TRIB3
MYB	TMEM156	APOC1
MUC12	CD274	CSF1
HSPB1	USP53	HSPB1
NCAPG	TGFBR2	FAM20A
ATF3	NFXL1	USPL1
SGK1	SEC24A	TMEM140
WEE1	KBTBD2	FKBP4
STAM2	LAX1	C1orf228
TIFA	FEM1C	ID3
MCPH1	SENP1	PLIN2
DDI2	MANEA	HSBP1L1
TET2	GRPEL2	PLCXD1
POLR2M	SPTY2D1	CLEC5A
CENPM	RYBP	DNAJB4
ITGB1	TMEM263	ZNF141
SUGT1	MTMR12	NAF1
TANK	HSF2	SLC2A3
FBXW11	ATAD2	DEDD2
NAMPT	IKZF4	WBP5
CFLAR	KLHL6	SPRED1
IPO7	ITK	KLF11
RC3H2	DCP2	CDCP1
KIF5B	ZNF669	SCARB2
NATD1	CBLB	CASS4
SGPP2	YTHDF3	CKS2
NKRF	TNIP3	AHSA1
CCT4	FAR1	CLEC2B
KBTBD2	TRAPPC2	SLC17A5
PIK3CG	DHX40	RLF
SLC5A3	KAT6A	CTSC
FAM53C	GMFB	DPYD
MPZL3	SNX13	TLR1
PRDM2	HIBCH	KLHL24
LYSMD3	CTDSPL2	RNF135
RAB8B	TMED8	TAGAP
PPP1R15B	RBM19	FLVCR2
NAA50	NAA50	SENP7
UQCRB	THUMPD3	DCAF16
MYSM1	SLC16A1	FAM111A
ATP6V1A	TRAPPC13	RASGEF1B
	TRAF5	USP37
	COG3	TMEM70
	ZEB1	HERPUD1
	IREB2	RCOR3
	NMD3	TCP1
	ASXL2	ICE2
	SLC12A6	PLXDC2
	EIF4A2	SMC4
	WDR43	LY96
	TANK	BCAS2
	TBC1D4	CTSS
	ARCN1	SDE2
	RNF6	DRAM2
	GFPT1	FAM200B
	CCDC186	ATP6AP2
	CYLD	EIF2A
	ZBTB11	PCM1
	ZC3H11A	STX4
	YWHAG	SYF2
	POLR2M	BNIP2
	CIR1	CELF2
	AP1G1	USP15
	MAP1LC3B	HSP90AB1
	LIMS1	RRN3
	UBE2K	ZPR1
	KAT6B	NSA2
	DYNC1LI1	TMEM33
	GPBP1L1	HNRNPU
	CENPC	PPP4R3B
	EXOC1	CSDE1
	LGALS8	ATXN2L
	DDX6	CCNK
	GBP2	ATP5G1
	MIER1	TMEM208
	DIRC2	STOML2
	ZBTB37	PIK3IP1
	TRG-AS1	BST1
	ULBP2	NCEH1
	GZMA	MTMR10
	PIK3CG	ARIH1
	TP53BP2	GMFB
	SMIM4	MT-ND6
	DOCK2
	EIF5
	ZNF394
	SLC38A1
	LINC01229
	LINC01480
	TSPAN13
	SOS2
	SGPP1
	HSPA8
	HDAC5
	CCT4
	AZIN1
	DNMT3A
	USP38
	ACYP1
	CREB3L2
	UGCG
	MORF4L2
	DIS3
	NUFIP2
	ADAT2
	CBX5
	SOD1
	GTPBP1
	CSNK1G3
	CLK1
	PRDM2
	DESI1
	TDG
	MARCH7
	CHD3
	TOP1
	RNMT
	AC021188.4
	TNFSF9
	CCL4
	EGR2
	HIST3H2BB
	CCL3
	INADL
	FTX
	HEATR5B
	LRRC8C
	FAM83D
	SMAD7
	RGS2
	CREBZF
	FAM73A
	E2F7
	LINC01281
	ABHD10
	IRF1
	THUMPD2
	TNFAIP3
	MAP3K14
	ARL5B
	BTN2A1
	PRDM1
	UHRF2
	IL18R1
	UBR2
	LMCD1
	PHC3
	ELK3
	TTC33
	ZKSCAN1
	WDR70
	AHR
	SPHK2
	RFWD3
	PTPRE
	CCNB1IP1
	SNHG8
	RGS1
	ARID5B
	UBL7-AS1
	TMX3
	ARID2
	BARD1
	RPS6KA5
	MKLN1
	ZCCHC6
	CCDC66
	ING3
	C16orf87
	VPS13C
	TBC1D15
	TMEM154
	RRP8
	GBP4
	LINC00152
	TTF1
	AFTPH
	PNPLA8
	SOD2
	ZFAS1
	WDR33
	MTF2
	KMT2E
	PLCG2
	KLHL2
	PANK3
	MAPK14
	UPF1
	NABP1
	CAB39
	EP300
	TMPO
	EPB41L4A-AS1
	CSGALNACT2
	ASH1L
	ZNF292
	TAF1D
	CASP4
