# Supplementary material for: 4-1BB+ Tregs and inhibitory progenitor exhausted T cells confer resistance to anti-PD-L1 and anti-CTLA-4 combination therapy
Source: Cell Rep Med. 2025 Oct 3;6(10):102408. doi: 10.1016/j.xcrm.2025.102408 (PMC12629806; doi:10.1016/j.xcrm.2025.102408)
Supplement: Table S6. Responder network signature genes [file mmc7.xlsx]

## Sheet: S6
Supplementary Table 6. Responder network signature genes
GZMB
TBX21
IFNG
GZMH
LAG3
GZMK
GZMA
CD101
NKG7
HAVCR2
IL21R
GZMM
FASLG
CD3G
CRTAM
JAK3
KIR3DL2
KIR3DL3
TNFSF4
TRAT1
GNLY
CSTW
TMIGD2
THEMIS
IKZF4
ZNF683
IL16
LY9
IL26
MZB1
