# Supplementary material for: 4-1BB+ Tregs and inhibitory progenitor exhausted T cells confer resistance to anti-PD-L1 and anti-CTLA-4 combination therapy
Source: Cell Rep Med. 2025 Oct 3;6(10):102408. doi: 10.1016/j.xcrm.2025.102408 (PMC12629806; doi:10.1016/j.xcrm.2025.102408)
Supplement: Table S7. Geneformer in silico gene perturbation in the pre-ICI CXCL13+ Tex cells [file mmc8.xlsx]

## Sheet: S7
Supplementary Table 7. Geneformer in-silico gene perturbation in the pre-ICI CXCL13+ Tex cells
Gene_name	Ensembl_ID	Shift_to_goal_end	Goal_end_vs_random_pval	Goal_end_FDR	N_Detections	Sig
S100A7	ENSG00000143556	0.0638547	0	0	2886	1
SPRR2F	ENSG00000244094	0.043978	1.21563e-90	6.37121e-89	223	1
RAET1G	ENSG00000203722	0.0401386	1.38687e-101	8.22149e-100	267	1
ZSCAN10	ENSG00000130182	0.0396206	0.0114594	0.0304482	4	1
SLC34A1	ENSG00000131183	0.0346398	0.000677992	0.00245006	10	1
NTS	ENSG00000133636	0.0336702	0	0	1629	1
TMPRSS11B	ENSG00000185873	0.0328551	1.18971e-48	3.76615e-47	120	1
PAX1	ENSG00000125813	0.0319442	7.31259e-12	6.85686e-11	35	1
SPRR2E	ENSG00000203785	0.0317991	1.41554e-138	1.09293e-136	698	1
KRT79	ENSG00000185640	0.0313142	0.00016418	0.000662751	11	1
PTH2	ENSG00000142538	0.0297277	0.0082455	0.0227805	4	1
F2	ENSG00000180210	0.0287338	0.00803996	0.0222944	3	1
CCL24	ENSG00000106178	0.0287149	1.98858e-244	2.51803e-242	982	1
LCN2	ENSG00000148346	0.0282018	0	0	2038	1
OR2AE1	ENSG00000244623	0.0275013	0.00124928	0.00426062	5	1
C8orf48	ENSG00000164743	0.027443	0.0103167	0.0277566	5	1
POSTN	ENSG00000133110	0.0271257	6.15837e-23	1.02957e-21	150	1
GPX2	ENSG00000176153	0.027095	1.49128e-75	6.77132e-74	302	1
GJD3	ENSG00000183153	0.0253225	0.00884561	0.024202	4	1
MYOG	ENSG00000122180	0.0251676	0.0105001	0.0281782	3	1
HLA-DRB5	ENSG00000198502	0.0249497	0	0	27596	1
KLK6	ENSG00000167755	0.0244206	1.2954e-35	3.20871e-34	123	1
SPRR3	ENSG00000163209	0.0239791	0	0	2839	1
URAD	ENSG00000183463	0.0239486	0.000923817	0.00324073	7	1
SPRR2A	ENSG00000241794	0.0237753	5.60264e-249	7.20964e-247	1815	1
CTAG2	ENSG00000126890	0.0234337	3.3147e-17	4.32167e-16	55	1
RHCG	ENSG00000140519	0.0232829	5.54446e-142	4.32304e-140	927	1
DEFB4A	ENSG00000171711	0.0230898	1.22792e-21	1.95135e-20	79	1
PI3	ENSG00000124102	0.0230331	2.84301e-299	4.28564e-297	1465	1
DNASE1L3	ENSG00000163687	0.0225935	0	0	1802	1
HHIPL2	ENSG00000143512	0.0223545	0.00375174	0.0114285	5	1
OR2B6	ENSG00000124657	0.0219854	6.47013e-05	0.000280266	23	1
DSC3	ENSG00000134762	0.0216275	1.14862e-55	4.14132e-54	382	1
HSPA1A	ENSG00000204389	0.0215506	0	0	23820	1
GNG8	ENSG00000167414	0.0210563	0	0	1482	1
MYO16	ENSG00000041515	0.02095	4.28571e-18	5.86801e-17	53	1
SPRR2D	ENSG00000163216	0.0209351	1.15704e-145	9.15683e-144	1078	1
ECM1	ENSG00000143369	0.0207698	4.83238e-176	4.34585e-174	859	1
CDX1	ENSG00000113722	0.0206503	0.000741591	0.00265563	14	1
CDHR5	ENSG00000099834	0.0204261	0.00324245	0.0100512	6	1
TGM3	ENSG00000125780	0.020164	6.47437e-46	1.93352e-44	198	1
TIMD4	ENSG00000145850	0.0196714	1.03716e-82	4.98973e-81	337	1
ASIP	ENSG00000101440	0.0195802	0.00122388	0.00418122	17	1
PCDHGA3	ENSG00000254245	0.0193814	0.00775865	0.0216014	7	1
CEACAM7	ENSG00000007306	0.0193129	2.50695e-10	2.06559e-09	48	1
PDLIM4	ENSG00000131435	0.0191182	9.13457e-251	1.1851e-248	2165	1
CLEC10A	ENSG00000132514	0.0190544	3.67536e-288	5.24086e-286	2112	1
DDN	ENSG00000181418	0.0182037	0.000290747	0.00112243	20	1
TIFAB	ENSG00000255833	0.0176802	3.00675e-206	2.97442e-204	1645	1
TREML1	ENSG00000161911	0.017601	5.04378e-05	0.000222067	17	1
LGALS2	ENSG00000100079	0.0172568	0	0	3686	1
CRISP3	ENSG00000096006	0.0172266	0.000163054	0.000658877	11	1
LCE3D	ENSG00000163202	0.0171638	1.42525e-06	7.95447e-06	37	1
KPRP	ENSG00000203786	0.0167733	0.0111886	0.0298287	10	1
KRT78	ENSG00000170423	0.0166905	2.90756e-31	6.40067e-30	203	1
SPINK7	ENSG00000145879	0.0164732	6.88806e-11	6.01347e-10	89	1
TAL1	ENSG00000162367	0.0164081	0.00545761	0.0158646	19	1
RNF223	ENSG00000237330	0.0163475	1.50689e-05	7.26279e-05	39	1
IL37	ENSG00000125571	0.016244	0.0113459	0.0301751	8	1
CHRM4	ENSG00000180720	0.016216	0.000896179	0.00315286	13	1
SERPINB4	ENSG00000206073	0.0159162	7.12557e-19	1.0106e-17	117	1
FCRL4	ENSG00000163518	0.015894	4.76797e-85	2.35101e-83	837	1
PDZK1IP1	ENSG00000162366	0.01586	2.76687e-55	9.88578e-54	292	1
DSG3	ENSG00000134757	0.0158469	6.46421e-94	3.565e-92	538	1
RPS10	ENSG00000124614	0.0157435	0	0	22568	1
CLCA4	ENSG00000016602	0.0155929	1.39641e-32	3.1986e-31	174	1
AQP5	ENSG00000161798	0.0154718	8.91698e-05	0.000377532	21	1
HIGD1B	ENSG00000131097	0.0152117	0.00248727	0.00791613	8	1
RPL27A	ENSG00000166441	0.0151738	0	0	36865	1
HSPA1B	ENSG00000204388	0.0151433	0	0	18814	1
SPRR2B	ENSG00000196805	0.0150883	0.00621509	0.0177792	31	1
CTSE	ENSG00000196188	0.0149616	0.00311339	0.00967767	8	1
FCGR3B	ENSG00000162747	0.0148869	1.24298e-94	7.00138e-93	721	1
CRNN	ENSG00000143536	0.0148697	6.17606e-20	9.23958e-19	159	1
DCSTAMP	ENSG00000164935	0.0146326	9.30665e-26	1.73301e-24	230	1
SPRR1B	ENSG00000169469	0.0146257	1.46828e-94	8.21199e-93	934	1
CDH20	ENSG00000101542	0.0145806	9.71326e-12	9.03299e-11	59	1
CLEC3B	ENSG00000163815	0.0145285	7.00478e-07	4.06087e-06	39	1
PADI3	ENSG00000142619	0.0144819	0.0160027	0.04065	8	1
PADI1	ENSG00000142623	0.01447	0.00832749	0.0229573	21	1
PON3	ENSG00000105852	0.0144525	5.85637e-33	1.35518e-31	272	1
TMPRSS11E	ENSG00000087128	0.0143888	5.04543e-21	7.88342e-20	162	1
SLN	ENSG00000170290	0.0141461	0.0200215	0.0493154	7	1
REG4	ENSG00000134193	0.014123	6.2143e-41	1.69586e-39	472	1
PGLYRP1	ENSG00000008438	0.0139921	0.0087981	0.0240845	8	1
SLURP1	ENSG00000126233	0.0139366	1.14986e-06	6.48612e-06	45	1
PTCRA	ENSG00000171611	0.0138388	2.67381e-12	2.60758e-11	80	1
RXRG	ENSG00000143171	0.013757	0.000918542	0.00322365	23	1
TMEM40	ENSG00000088726	0.0137482	5.8741e-26	1.1016e-24	150	1
RPS29	ENSG00000213741	0.0136791	0	0	44662	1
KRT24	ENSG00000167916	0.013553	5.3209e-15	6.12504e-14	152	1
NINJ2	ENSG00000171840	0.0134872	0	0	4947	1
LYPD2	ENSG00000197353	0.0134354	5.65011e-49	1.79939e-47	469	1
GPM6A	ENSG00000150625	0.013282	1.35165e-13	1.43008e-12	76	1
NLRP11	ENSG00000179873	0.0132508	2.35997e-07	1.44894e-06	39	1
FAM83C	ENSG00000125998	0.0131654	0.00646169	0.0184048	21	1
FUT3	ENSG00000171124	0.0129671	9.65556e-10	7.50629e-09	66	1
ADH7	ENSG00000196344	0.012957	3.24647e-09	2.40118e-08	75	1
CYSRT1	ENSG00000197191	0.0129217	4.87515e-13	5.02369e-12	187	1
GTSF1L	ENSG00000124196	0.0128683	5.9726e-07	3.49163e-06	84	1
PAH	ENSG00000171759	0.0128514	0.0040786	0.0122894	15	1
PPBP	ENSG00000163736	0.0128317	1.29026e-15	1.54597e-14	132	1
MUC21	ENSG00000204544	0.0127104	1.34173e-06	7.50154e-06	59	1
NAPRT	ENSG00000147813	0.0126761	0	0	6443	1
ALDH3A1	ENSG00000108602	0.0126216	1.08115e-23	1.85803e-22	281	1
TMIGD2	ENSG00000167664	0.0124502	2.43541e-150	1.96672e-148	1811	1
LMAN1L	ENSG00000140506	0.0124478	0.0101026	0.0272502	10	1
GSTM1	ENSG00000134184	0.0124315	1.00282e-128	7.08597e-127	2587	1
SLPI	ENSG00000124107	0.0123214	2.25897e-85	1.12085e-83	1165	1
IL36G	ENSG00000136688	0.0120827	8.0289e-22	1.28625e-20	237	1
FOXN1	ENSG00000109101	0.0120203	0.0171534	0.0432126	16	1
PTGIR	ENSG00000160013	0.0119269	4.0818e-78	1.88909e-76	1134	1
IFI27	ENSG00000165949	0.0119221	0	0	7953	1
FABP3	ENSG00000121769	0.0118788	5.69908e-69	2.46462e-67	621	1
ADCYAP1	ENSG00000141433	0.0117902	0.0199873	0.0492516	10	1
KNG1	ENSG00000113889	0.0117884	0.0198297	0.0489037	9	1
ITGB3	ENSG00000259207	0.0115424	1.39061e-10	1.17515e-09	85	1
C1QB	ENSG00000173369	0.0115077	0	0	7998	1
FLG	ENSG00000143631	0.0114902	1.13634e-07	7.2117e-07	47	1
CA9	ENSG00000107159	0.0114183	0.000123957	0.000511602	29	1
COL9A3	ENSG00000092758	0.011401	8.57291e-165	7.4968e-163	1873	1
HOXB13	ENSG00000159184	0.0113695	0.0119182	0.0315137	8	1
CRCT1	ENSG00000169509	0.0113641	1.38684e-22	2.29852e-21	320	1
IL6	ENSG00000136244	0.0113349	2.273e-229	2.58827e-227	3598	1
FGF19	ENSG00000162344	0.0112864	0.000152094	0.000617586	26	1
CALB1	ENSG00000104327	0.0111854	5.91568e-15	6.78502e-14	113	1
KLK13	ENSG00000167759	0.0111392	1.41414e-11	1.29907e-10	109	1
ITGA2B	ENSG00000005961	0.0111153	0.0001358	0.000555555	23	1
CETP	ENSG00000087237	0.0110681	7.71996e-09	5.5066e-08	76	1
FAM118A	ENSG00000100376	0.0110196	0	0	10834	1
BTBD16	ENSG00000138152	0.0110109	3.22473e-08	2.17381e-07	59	1
ADAMDEC1	ENSG00000134028	0.0109889	1.1376e-184	1.05917e-182	2661	1
EDN1	ENSG00000078401	0.0109574	1.14768e-37	2.94416e-36	416	1
SLCO1B3	ENSG00000111700	0.0109	0.0149526	0.0382961	9	1
LRRC70	ENSG00000186105	0.0108994	0.00295154	0.00922531	33	1
NOTUM	ENSG00000185269	0.0108083	5.36947e-15	6.17645e-14	172	1
KRT6B	ENSG00000185479	0.0107034	7.09301e-68	3.00987e-66	1031	1
ZNF365	ENSG00000138311	0.0106921	3.58545e-12	3.46463e-11	129	1
XCR1	ENSG00000173578	0.0106872	2.92674e-11	2.62908e-10	165	1
CORT	ENSG00000241563	0.0106531	0.0104329	0.0280291	17	1
MT1H	ENSG00000205358	0.0105436	2.17628e-35	5.3571e-34	408	1
KLK12	ENSG00000186474	0.0104794	8.06928e-07	4.63259e-06	59	1
PCDHGB7	ENSG00000254122	0.010435	0.00531876	0.0155037	27	1
GEM	ENSG00000164949	0.0103527	0	0	8209	1
CHGB	ENSG00000089199	0.0103456	1.86695e-20	2.83046e-19	292	1
HAMP	ENSG00000105697	0.0103346	1.4685e-33	3.4537e-32	437	1
NPFFR1	ENSG00000148734	0.0102911	9.79819e-10	7.61344e-09	173	1
BTN1A1	ENSG00000124557	0.0102668	2.96555e-06	1.58416e-05	67	1
CHI3L2	ENSG00000064886	0.0102257	0	0	5595	1
SLC7A10	ENSG00000130876	0.0101743	2.63017e-08	1.78518e-07	145	1
MSX2	ENSG00000120149	0.0101702	0.00477896	0.014128	26	1
SCNN1B	ENSG00000168447	0.010118	5.28116e-32	1.18568e-30	636	1
MMP12	ENSG00000262406	0.0100565	4.2811e-157	3.54771e-155	4131	1
MS4A7	ENSG00000166927	0.0100387	0	0	8369	1
CCL7	ENSG00000108688	0.00997342	1.37743e-11	1.26609e-10	158	1
PKP1	ENSG00000081277	0.00994399	3.69682e-20	5.56739e-19	303	1
RETN	ENSG00000104918	0.0099338	2.60558e-46	7.84053e-45	787	1
HSP90AB1	ENSG00000096384	0.00990704	0	0	45023	1
GSTA1	ENSG00000243955	0.00989164	0.000131352	0.000539311	41	1
HSD11B1	ENSG00000117594	0.00987078	8.49643e-12	7.92933e-11	264	1
TTC22	ENSG00000006555	0.00985261	6.2168e-27	1.20736e-25	646	1
RGS16	ENSG00000143333	0.00985135	0	0	7342	1
HLA-DQB1	ENSG00000179344	0.00980095	0	0	31255	1
CHI3L1	ENSG00000133048	0.00977271	9.4524e-11	8.14883e-10	520	1
WDR72	ENSG00000166415	0.00970419	0.013994	0.0361509	23	1
FBXO39	ENSG00000177294	0.00970285	0.00341464	0.0105027	17	1
CRIP1	ENSG00000213145	0.00966008	1.61383e-277	2.24068e-275	18553	1
CDH17	ENSG00000079112	0.00962066	3.97207e-13	4.11183e-12	192	1
TNFAIP2	ENSG00000185215	0.00961333	9.73664e-216	1.02061e-213	5886	1
CCL11	ENSG00000172156	0.0096041	0.0015108	0.00504597	45	1
CRYBA4	ENSG00000196431	0.00960013	1.2152e-05	5.94015e-05	73	1
CLDN5	ENSG00000184113	0.00959931	1.90635e-12	1.8835e-11	125	1
CDX2	ENSG00000165556	0.00956401	0.00132975	0.00451369	33	1
FXYD2	ENSG00000137731	0.00954964	2.51401e-32	5.72543e-31	591	1
GJB5	ENSG00000189280	0.00953694	0.00110004	0.00379427	84	1
SPX	ENSG00000134548	0.00953124	0.000865782	0.00305747	33	1
HBG2	ENSG00000196565	0.00942684	1.85138e-06	1.01537e-05	70	1
LBH	ENSG00000213626	0.00937135	0	0	18979	1
REM1	ENSG00000088320	0.00933302	0.0188345	0.0468289	10	1
HSPA8	ENSG00000109971	0.00932523	0	0	46693	1
FMO1	ENSG00000010932	0.00930511	6.45219e-05	0.000279719	42	1
COL5A2	ENSG00000204262	0.00930019	3.2833e-06	1.74273e-05	92	1
SPIN2A	ENSG00000147059	0.00929579	0.00472352	0.0139955	28	1
MUC4	ENSG00000145113	0.0092631	4.83883e-21	7.57557e-20	304	1
C8G	ENSG00000176919	0.00925416	0.0079517	0.0220767	23	1
ASB2	ENSG00000100628	0.0092479	2.15075e-126	1.49965e-124	4617	1
HSPD1	ENSG00000144381	0.00924356	0	0	32656	1
TMPRSS11F	ENSG00000198092	0.00922605	0.00675534	0.0191311	34	1
MZB1	ENSG00000170476	0.00918391	3.07528e-208	3.10035e-206	7129	1
CXCR1	ENSG00000163464	0.00910496	3.97906e-10	3.22151e-09	138	1
	ENSG00000206340	0.00910054	1.89906e-05	8.99412e-05	100	1
CCL19	ENSG00000172724	0.00908327	6.15888e-20	9.22259e-19	383	1
CXCR4	ENSG00000121966	0.00907445	0	0	35790	1
S100P	ENSG00000163993	0.00904554	1.206e-44	3.53492e-43	511	1
PRSS27	ENSG00000172382	0.0090215	2.13005e-12	2.09797e-11	309	1
BHLHA15	ENSG00000180535	0.00897648	2.39912e-05	0.000111163	136	1
CD101	ENSG00000134256	0.00892243	3.20407e-66	1.33108e-64	2241	1
SPIC	ENSG00000166211	0.0088845	0.00461232	0.0136993	49	1
SPRR1A	ENSG00000169474	0.00885838	1.00065e-10	8.57982e-10	270	1
C2CD4D	ENSG00000225556	0.00882456	1.76418e-05	8.39804e-05	96	1
IL36RN	ENSG00000136695	0.00876509	0.011349	0.0301751	65	1
RPL8	ENSG00000161016	0.00874812	0	0	49584	1
MYO18B	ENSG00000133454	0.00861777	0.00112582	0.00387043	35	1
IFIT1	ENSG00000185745	0.00859693	3.49744e-167	3.10997e-165	6075	1
SOX18	ENSG00000203883	0.00859362	0.0035558	0.010888	29	1
SATB2	ENSG00000119042	0.00853947	0.00136117	0.00460552	33	1
ETV3L	ENSG00000253831	0.00849104	0.00169429	0.00560094	69	1
ZNF215	ENSG00000149054	0.00848155	1.13788e-26	2.18572e-25	604	1
CD27	ENSG00000139193	0.00846564	0	0	18248	1
LY6G6C	ENSG00000204421	0.00845678	0.0142555	0.0367186	43	1
S100B	ENSG00000160307	0.00844783	1.42882e-135	1.07182e-133	3016	1
KRT13	ENSG00000171401	0.00839992	2.17551e-25	3.96247e-24	3933	1
YPEL4	ENSG00000166793	0.00838487	2.72853e-17	3.58698e-16	516	1
SLC40A1	ENSG00000138449	0.00837783	1.23715e-124	8.44036e-123	3499	1
SCX	ENSG00000260428	0.00831944	5.42367e-24	9.46481e-23	974	1
EVPL	ENSG00000167880	0.00831054	0.00187078	0.00611034	57	1
SOX4	ENSG00000124766	0.00828561	3.18449e-136	2.40019e-134	6025	1
HSPH1	ENSG00000120694	0.00826185	0	0	27322	1
CXCR2	ENSG00000180871	0.0082164	2.80516e-17	3.6816e-16	340	1
CRHBP	ENSG00000145708	0.00814547	3.41232e-05	0.000154801	55	1
CST3	ENSG00000101439	0.00814477	2.66237e-219	2.9062e-217	11764	1
IL23R	ENSG00000162594	0.00806436	1.83244e-12	1.81274e-11	366	1
BTG2	ENSG00000159388	0.00805432	0	0	31548	1
AMPD1	ENSG00000116748	0.00803006	6.79687e-09	4.87232e-08	256	1
INSIG1	ENSG00000186480	0.00801155	3.41729e-276	4.70338e-274	18872	1
HOXD1	ENSG00000128645	0.00797403	0.0108627	0.029048	33	1
NR1H3	ENSG00000025434	0.00793175	3.70833e-58	1.3876e-56	2846	1
RALGPS2	ENSG00000116191	0.00791179	0	0	7453	1
RGS7	ENSG00000182901	0.00790818	0.000383155	0.0014467	40	1
TNFRSF9	ENSG00000049249	0.00787538	8.36297e-121	5.60886e-119	7156	1
PCBP1	ENSG00000169564	0.00785925	0	0	34883	1
IFITM1	ENSG00000185885	0.00782949	0	0	30684	1
FTH1	ENSG00000167996	0.0078197	0	0	51540	1
IER3	ENSG00000137331	0.007816	5.60548e-209	5.68741e-207	10586	1
CD163	ENSG00000177575	0.00780144	4.97162e-82	2.37021e-80	3275	1
TIPARP	ENSG00000163659	0.00778717	3.42185e-275	4.62915e-273	16964	1
HP	ENSG00000257017	0.00777849	0.0124926	0.0328078	21	1
TCL1A	ENSG00000100721	0.00777781	5.94274e-126	4.1075e-124	2624	1
CCL8	ENSG00000108700	0.00772384	3.95242e-22	6.44938e-21	583	1
DCC	ENSG00000187323	0.00767287	5.13083e-08	3.37815e-07	128	1
FPR2	ENSG00000171049	0.00766056	1.72469e-47	5.33171e-46	1362	1
ITGA8	ENSG00000077943	0.00765883	8.52938e-07	4.88081e-06	119	1
DUSP4	ENSG00000120875	0.00764375	1.07001e-242	1.31288e-240	25598	1
CD7	ENSG00000173762	0.00760756	1.10023e-218	1.19277e-216	20476	1
TMEM54	ENSG00000121900	0.00760562	2.03394e-19	2.98362e-18	644	1
CALML3	ENSG00000178363	0.00759667	5.93687e-27	1.15441e-25	887	1
AKR1C1	ENSG00000187134	0.00759207	2.123e-08	1.45153e-07	177	1
RGS18	ENSG00000150681	0.00757132	2.0904e-39	5.56081e-38	965	1
GZMM	ENSG00000197540	0.00756377	2.06394e-288	2.96982e-286	11830	1
SIGLEC7	ENSG00000168995	0.00751402	2.06149e-60	7.84359e-59	1790	1
IL7R	ENSG00000168685	0.00750298	0	0	17063	1
CALD1	ENSG00000122786	0.00748697	3.71643e-15	4.3221e-14	367	1
FAM25A	ENSG00000188100	0.00747537	1.25805e-06	7.06112e-06	87	1
STXBP6	ENSG00000168952	0.00747488	2.27725e-11	2.0585e-10	202	1
RPS14	ENSG00000164587	0.00745866	0	0	49040	1
FCRL5	ENSG00000143297	0.00745055	5.50461e-83	2.66444e-81	3594	1
JAK1	ENSG00000162434	0.00742226	0	0	30949	1
AGAP1	ENSG00000157985	0.00741369	2.95725e-05	0.000135477	88	1
CLEC6A	ENSG00000205846	0.00740285	3.11171e-08	2.1003e-07	317	1
RASL11A	ENSG00000122035	0.00737817	3.47829e-73	1.55083e-71	2662	1
HOXB4	ENSG00000182742	0.00732711	4.50554e-18	6.16367e-17	933	1
TSPAN6	ENSG00000000003	0.00728061	8.16739e-05	0.000348258	147	1
HLA-DRA	ENSG00000204287	0.00726888	0	0	34921	1
FAM3D	ENSG00000198643	0.00724716	0.00032698	0.00125101	68	1
LRP2	ENSG00000081479	0.00722468	0.0129337	0.0337645	19	1
GDF15	ENSG00000130513	0.00720511	0.000649121	0.00235271	111	1
IL9R	ENSG00000124334	0.00718677	1.52952e-19	2.25202e-18	1559	1
AKR1B10	ENSG00000198074	0.00717338	4.78333e-06	2.47582e-05	121	1
RPLP1	ENSG00000137818	0.00716406	0	0	51822	1
NUDT14	ENSG00000183828	0.00710716	1.61222e-89	8.39417e-88	5426	1
ACOT7	ENSG00000097021	0.0070698	1.41905e-65	5.83393e-64	3800	1
ISLR	ENSG00000129009	0.00705798	0.0156728	0.039908	39	1
STC2	ENSG00000113739	0.00703508	0.0181749	0.0454314	33	1
EPSTI1	ENSG00000133106	0.0069791	9.19553e-298	1.36025e-295	20992	1
VMO1	ENSG00000182853	0.00697756	1.87662e-45	5.552e-44	2570	1
A1BG	ENSG00000121410	0.00697365	2.95125e-126	2.04879e-124	8214	1
C1QC	ENSG00000159189	0.00696464	1.0758e-158	9.05736e-157	7551	1
KLK11	ENSG00000167757	0.00696234	7.54876e-06	3.81638e-05	119	1
LYZ	ENSG00000090382	0.00692827	2.71962e-242	3.31124e-240	10926	1
APOE	ENSG00000130203	0.00692544	4.50159e-107	2.79416e-105	5510	1
TNFSF10	ENSG00000121858	0.00692453	1.99126e-164	1.73174e-162	10107	1
PDCD1	ENSG00000188389	0.00690893	1.2283e-132	9.00068e-131	9244	1
PLA2G7	ENSG00000146070	0.00689133	1.35081e-67	5.7015e-66	4493	1
EPHX3	ENSG00000105131	0.0068693	0.000404087	0.00151777	166	1
RPS27	ENSG00000177954	0.00686051	0	0	48369	1
CMKLR1	ENSG00000174600	0.00685414	1.38143e-43	3.96109e-42	1864	1
PITX1	ENSG00000069011	0.00683291	5.66438e-13	5.81048e-12	331	1
FUT6	ENSG00000156413	0.00680993	0.00147632	0.00494859	75	1
GALNT4	ENSG00000257594	0.00680864	2.54762e-05	0.000117528	208	1
ASMTL	ENSG00000169093	0.006808	4.32256e-98	2.50613e-96	7444	1
ARL14	ENSG00000179674	0.00680598	8.44656e-06	4.23076e-05	86	1
UCP2	ENSG00000175567	0.00676622	8.87855e-308	1.35125e-305	26877	1
CD8A	ENSG00000153563	0.00676193	1.17516e-70	5.13824e-69	10035	1
PPP1R10	ENSG00000204569	0.00676106	3.84516e-243	4.75478e-241	16192	1
CFP	ENSG00000126759	0.00673789	5.52919e-49	1.76443e-47	1941	1
RPL29	ENSG00000162244	0.00673011	0	0	48743	1
CNFN	ENSG00000105427	0.00672514	8.02999e-42	2.23765e-40	1297	1
RPLP2	ENSG00000177600	0.00671879	0	0	47743	1
SIGLEC12	ENSG00000254521	0.00671838	3.04399e-31	6.68242e-30	2144	1
TRPM2	ENSG00000142185	0.00671432	2.44666e-36	6.1567e-35	2045	1
TYMP	ENSG00000025708	0.00669195	3.45659e-257	4.55925e-255	27122	1
FLT1	ENSG00000102755	0.00669086	1.07238e-37	2.75545e-36	1071	1
APOC2	ENSG00000234906	0.00667042	1.97554e-09	1.49611e-08	869	1
EEF1A1	ENSG00000156508	0.00666773	0	0	51540	1
SMIM5	ENSG00000204323	0.00666032	2.01813e-05	9.50817e-05	143	1
SMDT1	ENSG00000183172	0.00665896	0	0	24668	1
DNAJA1	ENSG00000086061	0.00663801	0	0	40163	1
ROBO4	ENSG00000154133	0.00662271	0.0109069	0.0291599	27	1
STEAP1	ENSG00000164647	0.00662167	4.80498e-05	0.000212558	128	1
CD93	ENSG00000125810	0.00659204	3.47555e-58	1.30358e-56	2437	1
BCAS2	ENSG00000116752	0.00658592	1.01469e-277	1.42128e-275	22524	1
GSDMA	ENSG00000167914	0.00657545	2.93465e-08	1.98587e-07	398	1
LDLRAD2	ENSG00000187942	0.00656005	0.0045789	0.0136077	54	1
NETO1	ENSG00000166342	0.00655739	0.00206095	0.00668322	41	1
CSF1R	ENSG00000182578	0.00654077	5.1626e-80	2.42474e-78	5177	1
MMP25	ENSG00000008516	0.00651306	1.22707e-16	1.5663e-15	827	1
ERAP2	ENSG00000164308	0.00648822	7.07012e-147	5.62341e-145	9200	1
CD3G	ENSG00000160654	0.00644567	8.76289e-198	8.406e-196	17447	1
TCAP	ENSG00000173991	0.00643999	0.00108408	0.00374318	91	1
RPS5	ENSG00000083845	0.00643402	0	0	46941	1
CKM	ENSG00000104879	0.00642493	0.00440088	0.0131478	46	1
ACSM5	ENSG00000183549	0.00641966	0.00511226	0.0149652	78	1
C15orf62	ENSG00000188277	0.00640873	0.00425059	0.0127397	63	1
AMOTL2	ENSG00000114019	0.00640169	0.0177911	0.0446201	85	1
FCN1	ENSG00000085265	0.0063947	8.31591e-30	1.76914e-28	1101	1
IGLL5	ENSG00000254709	0.00639284	1.65049e-49	5.36425e-48	3359	1
KRT80	ENSG00000167767	0.00637129	0.00861547	0.0236459	132	1
DERL3	ENSG00000099958	0.00633464	2.27911e-51	7.62659e-50	5137	1
OTOF	ENSG00000115155	0.00632327	1.09861e-12	1.1104e-11	639	1
BTNL8	ENSG00000113303	0.00632206	0.00145506	0.00488353	181	1
GPR65	ENSG00000140030	0.00629645	1.63223e-147	1.3048e-145	13431	1
CCR7	ENSG00000126353	0.00628683	1.73192e-182	1.59377e-180	18407	1
RCSD1	ENSG00000198771	0.00628394	5.35632e-189	5.07664e-187	11692	1
PAX5	ENSG00000196092	0.0062747	5.68336e-85	2.79367e-83	3592	1
EIF3C	ENSG00000184110	0.00627457	2.34175e-28	4.75196e-27	2111	1
BLK	ENSG00000136573	0.00627364	4.77361e-102	2.84047e-100	6330	1
HOXB6	ENSG00000108511	0.00627144	0.00610212	0.0174877	122	1
NTRK3	ENSG00000140538	0.00625343	0.00289774	0.00907509	46	1
C1QA	ENSG00000173372	0.0062489	2.13326e-122	1.43682e-120	7405	1
PTMA	ENSG00000187514	0.00624099	0	0	50110	1
TMPRSS11A	ENSG00000187054	0.00624095	0.00209198	0.0067672	119	1
KRT6C	ENSG00000170465	0.00623592	5.73769e-05	0.000250591	291	1
OAS1	ENSG00000089127	0.00623009	6.32779e-127	4.43169e-125	12067	1
NEO1	ENSG00000067141	0.00622768	5.57296e-07	3.27062e-06	159	1
TMEM176B	ENSG00000106565	0.00622041	4.2549e-72	1.88646e-70	6474	1
AQP9	ENSG00000103569	0.00621519	1.12516e-46	3.41825e-45	2749	1
STAP1	ENSG00000035720	0.00618498	9.88647e-71	4.33471e-69	4271	1
COPZ2	ENSG00000005243	0.00617014	1.47516e-08	1.02767e-07	596	1
CACNB2	ENSG00000165995	0.00615748	0.000256076	0.00100103	170	1
DESI1	ENSG00000100418	0.00615484	9.83224e-106	6.03196e-104	9431	1
HLA-DOA	ENSG00000204252	0.00615379	6.60008e-82	3.13712e-80	7208	1
FFAR2	ENSG00000126262	0.00615224	2.99392e-13	3.12172e-12	654	1
ASF1B	ENSG00000105011	0.00614955	1.18169e-17	1.58373e-16	1394	1
SIGLEC1	ENSG00000088827	0.00614221	1.37855e-30	2.98492e-29	2207	1
TNFSF15	ENSG00000181634	0.00613126	3.67527e-14	4.00911e-13	981	1
IL17A	ENSG00000112115	0.00609626	0.0112415	0.0299396	227	1
KCNJ2	ENSG00000123700	0.00608891	1.40106e-08	9.79073e-08	435	1
CD3E	ENSG00000198851	0.00608448	1.75173e-223	1.95256e-221	23211	1
RHCE	ENSG00000188672	0.00608359	0.014169	0.0365375	36	1
BAHCC1	ENSG00000266074	0.00606718	0.0156348	0.0398241	75	1
ACTN2	ENSG00000077522	0.0060491	0.000949043	0.00331892	61	1
MYL2	ENSG00000111245	0.00604508	0.00746945	0.0208659	78	1
ICOS	ENSG00000163600	0.00603902	5.90971e-104	3.59765e-102	12335	1
KREMEN2	ENSG00000131650	0.00603797	0.00740903	0.0207301	146	1
XKRX	ENSG00000182489	0.00603605	0.00164618	0.00545326	216	1
KCNMB1	ENSG00000145936	0.0060295	7.68855e-19	1.08948e-17	1199	1
APBB1IP	ENSG00000077420	0.0060202	1.49509e-244	1.90841e-242	20773	1
NDUFA4L2	ENSG00000185633	0.0060026	4.06355e-10	3.28823e-09	369	1
GAPT	ENSG00000175857	0.00598173	4.90327e-50	1.60349e-48	2832	1
PSMA2	ENSG00000106588	0.00595422	3.48654e-48	1.09494e-46	5119	1
NCLN	ENSG00000125912	0.00595336	7.69423e-54	2.67658e-52	5401	1
CABYR	ENSG00000154040	0.005944	0.000995972	0.00346543	60	1
C11orf96	ENSG00000187479	0.0059349	1.79435e-15	2.13542e-14	571	1
ETNK2	ENSG00000143845	0.00591739	0.0010837	0.003743	175	1
GPA33	ENSG00000143167	0.00591203	0.000103374	0.000431775	288	1
GPC3	ENSG00000147257	0.00589768	0.00118938	0.00407303	65	1
TRABD2A	ENSG00000186854	0.00588069	8.52691e-26	1.59156e-24	1387	1
CXCL9	ENSG00000138755	0.00587336	1.07474e-34	2.5892e-33	3413	1
FAM110A	ENSG00000125898	0.00587308	3.03126e-64	1.21774e-62	6344	1
HJURP	ENSG00000123485	0.0058576	0.00123183	0.00420658	237	1
CDK11A	ENSG00000008128	0.00583074	4.86184e-99	2.8396e-97	8374	1
RAD51	ENSG00000051180	0.00581004	9.50084e-06	4.70818e-05	591	1
PKMYT1	ENSG00000127564	0.00580872	1.04253e-07	6.64831e-07	637	1
GPAT2	ENSG00000186281	0.00580541	2.16015e-12	2.12366e-11	787	1
THY1	ENSG00000154096	0.00579515	0.000305909	0.00117809	125	1
RNASE1	ENSG00000129538	0.00579256	1.97618e-50	6.51644e-49	3923	1
RNF207	ENSG00000158286	0.00578704	1.55061e-06	8.6116e-06	382	1
SMIM10	ENSG00000184785	0.00578546	0.00128309	0.00436559	278	1
TEAD3	ENSG00000007866	0.00578524	0.00331239	0.0102359	124	1
PNOC	ENSG00000168081	0.00575991	3.26025e-65	1.32998e-63	3665	1
RAMP2	ENSG00000131477	0.00575868	0.000224493	0.000888318	125	1
HEY2	ENSG00000135547	0.00574896	0.00438866	0.0131142	109	1
C6orf132	ENSG00000188112	0.00574625	0.0137661	0.0356495	163	1
CD300E	ENSG00000186407	0.00573945	4.81165e-19	6.90469e-18	1797	1
CSF2RA	ENSG00000198223	0.0057318	1.18423e-39	3.16087e-38	3810	1
DLL4	ENSG00000128917	0.00572955	0.0139274	0.0359966	73	1
USP18	ENSG00000184979	0.00572945	2.72974e-46	8.18302e-45	5586	1
IL23A	ENSG00000110944	0.00571896	1.50109e-32	3.43341e-31	2661	1
AHI1	ENSG00000135541	0.00570503	6.3305e-116	4.17496e-114	10360	1
COL4A1	ENSG00000187498	0.00569354	4.82829e-05	0.000213529	193	1
ISG15	ENSG00000187608	0.0056608	1.80703e-133	1.3428e-131	27549	1
GOLGB1	ENSG00000173230	0.00565854	1.8469e-153	1.50685e-151	13332	1
HSP90AA1	ENSG00000080824	0.00563459	1.3619e-132	9.93375e-131	45967	1
PHLDA2	ENSG00000181649	0.00562975	2.68615e-68	1.14909e-66	6304	1
CYP2E1	ENSG00000130649	0.00562768	0.00966155	0.026181	47	1
TNFRSF17	ENSG00000048462	0.00562358	8.40756e-22	1.34555e-20	2396	1
TMEM204	ENSG00000131634	0.00561799	1.64624e-16	2.07788e-15	1610	1
C1orf53	ENSG00000203724	0.00561612	0.000583731	0.00213675	489	1
MMP1	ENSG00000196611	0.00560953	8.0783e-13	8.20163e-12	795	1
GPR34	ENSG00000171659	0.00559114	9.19758e-24	1.58411e-22	2320	1
RPS2	ENSG00000140988	0.00558648	0.0015207	0.00507478	41889	1
PNRC1	ENSG00000146278	0.00558434	5.67607e-212	5.83382e-210	35866	1
C1orf54	ENSG00000118292	0.00558224	1.2961e-34	3.11772e-33	4006	1
KIF2C	ENSG00000142945	0.00557131	3.61718e-05	0.000163579	482	1
BMP1	ENSG00000168487	0.00556527	4.1249e-06	2.15333e-05	600	1
SURF1	ENSG00000148290	0.00555496	1.49305e-75	6.77132e-74	9256	1
GTF2H4	ENSG00000213780	0.00554277	0.00324615	0.0100587	197	1
MMP3	ENSG00000149968	0.00554083	0.00253115	0.00803994	370	1
IL1B	ENSG00000125538	0.0055371	1.35548e-56	4.93209e-55	9746	1
FN3KRP	ENSG00000141560	0.00553677	4.80972e-38	1.24393e-36	4504	1
NFKBIA	ENSG00000100906	0.00552845	3.05554e-221	3.35855e-219	36747	1
CD209	ENSG00000090659	0.00551639	1.71685e-15	2.04626e-14	1367	1
ABI3	ENSG00000108798	0.00551273	8.61374e-88	4.39801e-86	11457	1
S100A9	ENSG00000163220	0.00550361	3.58297e-213	3.70662e-211	13691	1
ALOX5AP	ENSG00000132965	0.00550074	6.61264e-98	3.81988e-96	22135	1
TSACC	ENSG00000163467	0.00549978	0.00471642	0.0139771	63	1
POU2AF1	ENSG00000110777	0.00548516	2.57893e-80	1.21486e-78	8283	1
NTRK1	ENSG00000198400	0.00548501	3.30244e-05	0.000150204	348	1
XAF1	ENSG00000132530	0.00547795	2.25099e-108	1.40825e-106	15880	1
ARC	ENSG00000198576	0.00547487	2.30104e-05	0.000107089	436	1
SLC6A12	ENSG00000111181	0.0054733	6.60342e-05	0.000285649	248	1
SKA3	ENSG00000165480	0.00547002	0.00208428	0.00674779	306	1
SPTY2D1	ENSG00000179119	0.00546845	2.93397e-77	1.35391e-75	9460	1
FRZB	ENSG00000162998	0.00546195	0.000223655	0.000885792	154	1
C2	ENSG00000166278	0.00546106	1.44139e-21	2.28144e-20	2158	1
RPL18A	ENSG00000105640	0.0054562	0	0	48655	1
PMVK	ENSG00000163344	0.00545498	3.76072e-77	1.73037e-75	11007	1
PLTP	ENSG00000100979	0.00545079	2.57529e-30	5.53076e-29	3996	1
FOLR2	ENSG00000165457	0.00543513	5.46733e-26	1.0302e-24	1914	1
CDCA7	ENSG00000144354	0.00543406	3.47124e-13	3.60754e-12	1665	1
YPEL2	ENSG00000175155	0.00542686	3.07779e-45	9.08867e-44	4633	1
APOBEC3A	ENSG00000128383	0.00542326	1.73957e-18	2.42377e-17	1644	1
C17orf99	ENSG00000187997	0.0054215	0.0185714	0.0462912	69	1
FCRLB	ENSG00000162746	0.00541932	1.80404e-11	1.64484e-10	906	1
VPREB3	ENSG00000128218	0.0054149	2.45383e-98	1.42791e-96	6142	1
S100A8	ENSG00000143546	0.00541123	6.61233e-129	4.69327e-127	15322	1
MBOAT1	ENSG00000172197	0.00540812	1.83104e-07	1.13698e-06	879	1
PABPC1	ENSG00000070756	0.00540082	4.74638e-261	6.31308e-259	45389	1
CORO1A	ENSG00000102879	0.00539857	4.31049e-215	4.48858e-213	39465	1
RPL21	ENSG00000122026	0.0053844	0	0	45955	1
GZMB	ENSG00000100453	0.00538373	2.50141e-15	2.94366e-14	9717	1
CMPK2	ENSG00000134326	0.0053591	3.11318e-32	7.03934e-31	4257	1
HIC1	ENSG00000177374	0.00535499	2.99838e-17	3.91893e-16	1737	1
TNFRSF10C	ENSG00000173535	0.00535496	0.0016247	0.00539002	231	1
TNIP3	ENSG00000050730	0.00534311	9.27322e-41	2.52193e-39	5874	1
MAL	ENSG00000172005	0.00533642	1.38887e-52	4.73773e-51	4285	1
EBI3	ENSG00000105246	0.0053287	3.99552e-26	7.54668e-25	3705	1
SNX21	ENSG00000124104	0.00532573	0.0120807	0.0318583	257	1
CYB5D1	ENSG00000182224	0.00532383	2.58854e-22	4.25898e-21	2495	1
CPTP	ENSG00000224051	0.0053049	4.84165e-17	6.26091e-16	2338	1
PXDC1	ENSG00000168994	0.00529284	2.03065e-23	3.45975e-22	3272	1
CRYBB2	ENSG00000244752	0.00528741	8.42539e-05	0.000358294	491	1
FCER1G	ENSG00000158869	0.00528475	2.79342e-96	1.59618e-94	10214	1
FUS	ENSG00000089280	0.00527095	8.34972e-206	8.20866e-204	33381	1
PLEK	ENSG00000115956	0.00526635	4.80059e-81	2.27496e-79	12379	1
SESN2	ENSG00000130766	0.00525613	9.96633e-42	2.76265e-40	6384	1
NABP2	ENSG00000139579	0.00525217	4.42094e-40	1.19004e-38	5581	1
MLKL	ENSG00000168404	0.00525004	1.07226e-24	1.91339e-23	3305	1
NFE2L2	ENSG00000116044	0.00524778	3.36374e-119	2.24647e-117	27006	1
PRSS16	ENSG00000112812	0.00524151	0.00074086	0.00265362	356	1
CMC4	ENSG00000182712	0.00523765	0.00360843	0.011028	302	1
RAC2	ENSG00000128340	0.00522857	7.69987e-160	6.55234e-158	37703	1
HNRNPA1L2	ENSG00000139675	0.00520006	1.64517e-06	9.09208e-06	553	1
ITGAE	ENSG00000083457	0.00517976	3.2653e-53	1.11868e-51	12053	1
KLK10	ENSG00000129451	0.00517525	0.00129911	0.00441399	290	1
IL1R2	ENSG00000115590	0.00517428	2.18149e-35	5.3616e-34	3736	1
ZNHIT2	ENSG00000174276	0.00517304	7.08679e-16	8.6484e-15	2503	1
LRRN3	ENSG00000173114	0.0051657	1.55461e-16	1.96536e-15	1991	1
UBASH3A	ENSG00000160185	0.00515903	2.97415e-29	6.21861e-28	3671	1
HERC5	ENSG00000138646	0.00515618	3.17277e-55	1.13105e-53	8971	1
CDCA2	ENSG00000184661	0.00514981	0.00157927	0.00525691	536	1
EREG	ENSG00000124882	0.00513437	1.03114e-21	1.64526e-20	4145	1
HGF	ENSG00000019991	0.00513133	0.00139683	0.00471007	184	1
MS4A6A	ENSG00000110077	0.0051313	7.48963e-54	2.61114e-52	6316	1
FHL3	ENSG00000183386	0.00508633	4.71506e-24	8.26467e-23	3442	1
GSTM2	ENSG00000213366	0.00508067	1.33001e-14	1.49089e-13	1994	1
CNN2	ENSG00000064666	0.00508012	3.40837e-133	2.5092e-131	26104	1
HOXB7	ENSG00000260027	0.00507795	3.8896e-06	2.03924e-05	657	1
CHEK1	ENSG00000149554	0.00507209	5.0257e-12	4.77758e-11	1551	1
ARL6IP5	ENSG00000144746	0.00507145	5.93125e-93	3.20409e-91	29102	1
RASSF6	ENSG00000169435	0.00506903	6.62279e-10	5.24652e-09	1807	1
CD79A	ENSG00000105369	0.00506836	1.69436e-45	5.03159e-44	16860	1
GSTM4	ENSG00000168765	0.00506811	1.30488e-22	2.16495e-21	3850	1
NTRK2	ENSG00000148053	0.00506478	7.35368e-07	4.2505e-06	363	1
TNFAIP8	ENSG00000145779	0.00506317	8.29754e-115	5.40467e-113	19441	1
CCNI2	ENSG00000205089	0.00505477	0.00489198	0.0144164	471	1
MEI1	ENSG00000167077	0.0050446	4.46454e-36	1.11635e-34	6155	1
TMEM176A	ENSG00000002933	0.00504458	3.88747e-32	8.77759e-31	5905	1
IFIT3	ENSG00000119917	0.00504145	3.59448e-45	1.05947e-43	6717	1
CKAP4	ENSG00000136026	0.00504092	1.90277e-22	3.14046e-21	2645	1
CTHRC1	ENSG00000164932	0.00502863	2.59039e-05	0.000119362	641	1
SCEL	ENSG00000136155	0.00502661	0.00475451	0.0140741	87	1
C2orf74	ENSG00000237651	0.00501383	5.85917e-22	9.46315e-21	2619	1
XRCC3	ENSG00000126215	0.0050022	0.000585389	0.00214208	471	1
AGMAT	ENSG00000116771	0.00500069	1.55047e-10	1.30397e-09	1269	1
ATP6V1G1	ENSG00000136888	0.00499713	2.97006e-207	2.95661e-205	34693	1
DDX17	ENSG00000100201	0.0049967	8.30762e-198	8.01787e-196	21926	1
SLC16A13	ENSG00000174327	0.00499472	5.89112e-05	0.000256872	460	1
SNAI1	ENSG00000124216	0.0049875	5.57426e-16	6.83419e-15	2751	1
LILRA1	ENSG00000104974	0.00497929	1.02501e-10	8.7649e-10	729	1
POMC	ENSG00000115138	0.00497778	3.15535e-20	4.75646e-19	2648	1
P4HA2	ENSG00000072682	0.00496759	4.12248e-10	3.33422e-09	1035	1
SKA1	ENSG00000154839	0.00496518	0.000203635	0.00081126	325	1
TWIST1	ENSG00000122691	0.00496473	0.00239298	0.00764262	126	1
WNT1	ENSG00000125084	0.00495701	0.0153048	0.0391223	258	1
DDX60L	ENSG00000181381	0.00495281	7.98805e-44	2.30721e-42	6144	1
FCRLA	ENSG00000132185	0.00495275	8.56028e-57	3.13639e-55	7379	1
C17orf97	ENSG00000187624	0.00493522	7.13157e-05	0.000306902	278	1
CD40	ENSG00000101017	0.00493304	4.36691e-52	1.47691e-50	12825	1
TNFRSF25	ENSG00000215788	0.00492916	9.61278e-40	2.57447e-38	5756	1
NEIL3	ENSG00000109674	0.00492901	0.00484764	0.0143043	291	1
EIF5B	ENSG00000158417	0.00492098	1.72833e-127	1.21583e-125	18409	1
BHLHE41	ENSG00000123095	0.00491972	1.76165e-19	2.58899e-18	2323	1
PEG10	ENSG00000242265	0.00491741	1.78374e-09	1.35801e-08	451	1
TMEM37	ENSG00000171227	0.00491242	3.90478e-08	2.61221e-07	1012	1
DSG2	ENSG00000046604	0.00491146	0.00124838	0.00425847	208	1
GCC2	ENSG00000135968	0.00490788	7.00534e-115	4.58184e-113	17266	1
SHARPIN	ENSG00000179526	0.00488994	7.54878e-46	2.25013e-44	8240	1
LILRB5	ENSG00000105609	0.00488833	2.15384e-10	1.78956e-09	872	1
DDX41	ENSG00000183258	0.00488823	1.08021e-35	2.68828e-34	5916	1
CHD1	ENSG00000153922	0.00488277	1.53896e-107	9.59001e-106	20704	1
ZNF771	ENSG00000179965	0.00488072	3.32458e-09	2.4578e-08	1081	1
IL5RA	ENSG00000091181	0.00487079	7.0349e-05	0.000303236	561	1
TM4SF19	ENSG00000145107	0.00486564	0.00372737	0.0113586	270	1
NR4A1	ENSG00000123358	0.00486146	1.83516e-92	9.78013e-91	23174	1
ZNF599	ENSG00000153896	0.00485569	0.00199653	0.0064876	638	1
TLCD1	ENSG00000160606	0.00485471	0.00125516	0.00427885	613	1
FANCB	ENSG00000181544	0.00485181	0.00038915	0.00146759	692	1
ARL11	ENSG00000152213	0.00485156	1.70949e-15	2.03902e-14	2045	1
BIRC3	ENSG00000023445	0.00484508	3.43289e-85	1.69799e-83	28813	1
IFI27L1	ENSG00000165948	0.00483906	1.29915e-21	2.06248e-20	3619	1
KATNB1	ENSG00000140854	0.00483387	2.08148e-12	2.05141e-11	2399	1
PLAUR	ENSG00000011422	0.00482969	6.06032e-37	1.53969e-35	10507	1
IL1A	ENSG00000115008	0.00481991	1.07221e-20	1.64927e-19	3258	1
KIF22	ENSG00000079616	0.00481467	2.57557e-32	5.85719e-31	5766	1
CDCA5	ENSG00000146670	0.00481088	0.00059153	0.00215983	604	1
ASPSCR1	ENSG00000169696	0.00481071	6.96072e-24	1.20541e-22	5108	1
PCM1	ENSG00000078674	0.00480721	7.27732e-119	4.83972e-117	12430	1
SUV39H1	ENSG00000101945	0.00480648	8.67209e-06	4.33139e-05	1150	1
DNAL4	ENSG00000100246	0.00480315	2.64902e-11	2.38638e-10	1724	1
RHOH	ENSG00000168421	0.00480209	5.3939e-106	3.32197e-104	26320	1
TMIGD3	ENSG00000121933	0.00479904	3.41435e-05	0.000154807	236	1
CXCL5	ENSG00000163735	0.00478298	1.51982e-08	1.05693e-07	1138	1
CCL22	ENSG00000102962	0.00478264	0.00077855	0.00277384	1153	1
ESCO2	ENSG00000171320	0.00477589	0.00158191	0.00526461	405	1
C19orf53	ENSG00000104979	0.00477558	2.87097e-162	2.46966e-160	27492	1
P2RY12	ENSG00000169313	0.00474532	0.000146512	0.000596293	182	1
CXCL2	ENSG00000081041	0.004744	1.36828e-20	2.09248e-19	6562	1
GLMP	ENSG00000198715	0.00474073	2.36715e-25	4.30659e-24	6064	1
MVK	ENSG00000110921	0.00473919	4.93707e-11	4.36558e-10	1712	1
LGMN	ENSG00000100600	0.00472313	1.71769e-59	6.4887e-58	12834	1
IDO1	ENSG00000131203	0.00471784	1.25568e-12	1.2611e-11	3210	1
CXCR6	ENSG00000172215	0.00471425	1.17378e-33	2.7688e-32	9673	1
KIAA1586	ENSG00000168116	0.00471272	2.52047e-14	2.7859e-13	1856	1
CRB3	ENSG00000130545	0.00470826	0.00343767	0.0105633	375	1
HHEX	ENSG00000152804	0.00470257	1.96453e-22	3.23903e-21	3047	1
PUSL1	ENSG00000169972	0.00470207	1.17449e-15	1.4126e-14	3332	1
RSAD2	ENSG00000134321	0.00469645	5.07276e-29	1.05094e-27	4742	1
IL32	ENSG00000008517	0.00469637	1.44588e-65	5.92887e-64	26702	1
KIR3DL2	ENSG00000240403	0.0046928	2.21072e-05	0.000103371	537	1
S1PR4	ENSG00000125910	0.00468262	1.08353e-20	1.66505e-19	6524	1
RAB7B	ENSG00000276600	0.00467493	2.85693e-10	2.34298e-09	2122	1
KSR2	ENSG00000171435	0.00467344	0.00185543	0.00606647	181	1
SYNPO2	ENSG00000172403	0.00467342	0.00030693	0.00118173	234	1
HLA-DRB1	ENSG00000196126	0.00467245	2.34645e-57	8.69781e-56	35452	1
ZC3H15	ENSG00000065548	0.0046717	2.82147e-105	1.72425e-103	21417	1
YKT6	ENSG00000106636	0.00467102	1.36797e-23	2.34332e-22	4945	1
INPP5K	ENSG00000132376	0.00466848	1.59614e-31	3.53339e-30	6469	1
ZNF830	ENSG00000198783	0.00466616	2.25367e-35	5.5304e-34	6811	1
IWS1	ENSG00000163166	0.00466523	4.99306e-42	1.40124e-40	8407	1
CD3D	ENSG00000167286	0.00466293	3.55943e-64	1.42269e-62	22372	1
PARP1	ENSG00000143799	0.00465397	2.0275e-88	1.04532e-86	18922	1
KRT6A	ENSG00000205420	0.00465372	2.23125e-14	2.48007e-13	3925	1
HTRA4	ENSG00000169495	0.00465143	0.000183186	0.000734973	449	1
C15orf48	ENSG00000166920	0.00465108	1.04881e-31	2.33155e-30	9228	1
DHX36	ENSG00000174953	0.00465034	1.10536e-67	4.67799e-66	14303	1
AGPAT1	ENSG00000204310	0.00464807	3.20513e-19	4.66704e-18	4188	1
STAB1	ENSG00000010327	0.00464494	4.54921e-18	6.21267e-17	3164	1
SMIM24	ENSG00000095932	0.00464484	0.0158115	0.0402095	106	1
CCR2	ENSG00000121807	0.00464361	0.000279721	0.00108303	464	1
VWF	ENSG00000110799	0.00464248	0.00205441	0.00666474	190	1
RAB13	ENSG00000143545	0.00463868	1.26887e-22	2.10742e-21	4407	1
CCL18	ENSG00000275385	0.00463812	4.53528e-10	3.65501e-09	2662	1
CYB5R1	ENSG00000159348	0.0046378	1.38674e-25	2.55521e-24	5442	1
SPP1	ENSG00000118785	0.00463355	4.36799e-14	4.74513e-13	3041	1
TNFSF4	ENSG00000117586	0.00463065	3.42294e-07	2.05688e-06	1494	1
CDC42EP2	ENSG00000149798	0.00462587	2.57603e-11	2.32195e-10	2500	1
TOPORS	ENSG00000197579	0.00462509	1.98831e-49	6.44898e-48	9859	1
GPR18	ENSG00000125245	0.00462429	4.8229e-35	1.17081e-33	6535	1
RARG	ENSG00000172819	0.00461899	4.09023e-08	2.7282e-07	1534	1
CCL21	ENSG00000137077	0.00461754	5.28687e-06	2.71779e-05	416	1
GPR157	ENSG00000180758	0.00461485	3.24017e-09	2.39763e-08	2112	1
CD24	ENSG00000272398	0.00460724	2.06347e-74	9.27859e-73	4911	1
SLFN5	ENSG00000166750	0.00460624	2.20095e-52	7.47566e-51	9642	1
TNFAIP6	ENSG00000123610	0.00460547	8.14388e-16	9.89266e-15	2734	1
DCP2	ENSG00000172795	0.00460161	7.65504e-50	2.49823e-48	8324	1
COLGALT1	ENSG00000130309	0.00460122	5.79566e-20	8.69514e-19	3784	1
FNBP4	ENSG00000109920	0.00460041	1.3516e-94	7.58623e-93	16061	1
YTHDC1	ENSG00000083896	0.00459675	1.7195e-92	9.19465e-91	19749	1
PILRA	ENSG00000085514	0.00459451	5.14359e-22	8.34147e-21	4229	1
AAK1	ENSG00000115977	0.00459288	1.78248e-67	7.50347e-66	10258	1
TRPM4	ENSG00000130529	0.00459193	6.82334e-08	4.44627e-07	1025	1
TRIM38	ENSG00000112343	0.00458854	1.05939e-64	4.27754e-63	12966	1
IRF1	ENSG00000125347	0.00458757	6.12094e-86	3.04661e-84	30422	1
APOBEC3B	ENSG00000179750	0.00458064	3.27819e-05	0.000149187	615	1
SPAG4	ENSG00000061656	0.00458008	4.09595e-15	4.7495e-14	3138	1
CCDC61	ENSG00000104983	0.00457958	9.48985e-06	4.70499e-05	935	1
CD68	ENSG00000129226	0.00457618	5.83365e-26	1.09531e-24	9287	1
ENO1	ENSG00000074800	0.00457436	3.62978e-89	1.88368e-87	33624	1
LIMD2	ENSG00000136490	0.0045681	1.88297e-125	1.2902e-123	30587	1
CDC6	ENSG00000094804	0.00456635	0.000984637	0.00343127	703	1
ZNF331	ENSG00000130844	0.00456495	1.1816e-88	6.11189e-87	27045	1
PHF19	ENSG00000119403	0.00456444	1.08632e-18	1.52838e-17	4871	1
MIXL1	ENSG00000185155	0.00456318	0.012209	0.0321592	269	1
FAM111B	ENSG00000189057	0.0045629	9.66613e-08	6.18664e-07	1141	1
CX3CR1	ENSG00000168329	0.00455982	2.3692e-05	0.000109938	357	1
UROS	ENSG00000188690	0.00455257	6.57803e-45	1.93526e-43	7233	1
DNAJC3	ENSG00000102580	0.00455208	1.48015e-52	5.03825e-51	12388	1
DOK1	ENSG00000115325	0.00455102	1.15783e-20	1.77466e-19	5078	1
JOSD2	ENSG00000161677	0.00455079	1.83555e-29	3.86858e-28	9013	1
RPGR	ENSG00000156313	0.00454608	3.27722e-17	4.27633e-16	2726	1
SCML1	ENSG00000047634	0.00454563	1.95494e-25	3.58134e-24	3515	1
CDT1	ENSG00000167513	0.00454447	0.00026487	0.00103133	800	1
IFIT2	ENSG00000119922	0.00454413	3.06859e-30	6.57235e-29	5340	1
RAB31	ENSG00000168461	0.00453642	2.11704e-38	5.54778e-37	9285	1
MAFB	ENSG00000204103	0.00452767	8.46725e-24	1.4615e-22	4538	1
DNPH1	ENSG00000112667	0.00452212	5.28686e-41	1.44526e-39	18087	1
COL6A2	ENSG00000142173	0.00452207	9.97252e-08	6.36986e-07	580	1
CD274	ENSG00000120217	0.0045207	1.60305e-12	1.59579e-11	2621	1
TMCC2	ENSG00000133069	0.00452013	0.00646707	0.0184135	160	1
CCRL2	ENSG00000121797	0.00451946	7.43282e-21	1.15453e-19	5879	1
MEF2B	ENSG00000213999	0.00451689	0.0137399	0.0355992	409	1
KNSTRN	ENSG00000128944	0.00451637	0.000366619	0.00138891	888	1
VDR	ENSG00000111424	0.00451194	1.00879e-15	1.21793e-14	4550	1
SRPRB	ENSG00000144867	0.00451029	1.96489e-31	4.33756e-30	8493	1
CD163L1	ENSG00000177675	0.00450743	1.23429e-05	6.02057e-05	630	1
HBEGF	ENSG00000113070	0.00450521	8.25769e-18	1.11331e-16	4682	1
IFIH1	ENSG00000115267	0.00450142	3.60603e-40	9.73997e-39	9350	1
IL18RAP	ENSG00000115607	0.00450108	3.3467e-07	2.01566e-06	912	1
DNAAF1	ENSG00000154099	0.0045007	2.42947e-07	1.4893e-06	1954	1
CDKN1A	ENSG00000124762	0.00449279	2.86268e-75	1.2909e-73	25194	1
IGSF6	ENSG00000140749	0.00448882	7.91015e-28	1.58886e-26	6380	1
FBXO16	ENSG00000214050	0.00448855	0.000245112	0.00096197	264	1
LMNA	ENSG00000160789	0.00448607	7.70217e-44	2.23278e-42	26869	1
GLA	ENSG00000102393	0.00448406	4.38284e-27	8.56439e-26	13316	1
SLC31A1	ENSG00000136868	0.00448272	3.54823e-17	4.61475e-16	4128	1
CYP2S1	ENSG00000167600	0.00448019	3.8427e-07	2.29604e-06	2329	1
TPR	ENSG00000047410	0.00447569	1.85744e-86	9.30364e-85	20008	1
SON	ENSG00000159140	0.0044704	2.18704e-137	1.66425e-135	36042	1
SCYL1	ENSG00000142186	0.00445737	2.11812e-27	4.18024e-26	7167	1
BAZ1B	ENSG00000009954	0.00445717	6.2099e-40	1.66877e-38	7968	1
TUFT1	ENSG00000143367	0.00444939	1.58106e-05	7.59715e-05	894	1
ILF3	ENSG00000129351	0.00444531	4.60082e-91	2.41933e-89	19276	1
MMP9	ENSG00000100985	0.00443287	2.99799e-13	3.12391e-12	5570	1
LILRB4	ENSG00000186818	0.00443191	2.65004e-15	3.10932e-14	5734	1
PIM3	ENSG00000198355	0.00442856	4.12019e-57	1.51661e-55	21870	1
FAM83D	ENSG00000101447	0.00442658	2.86318e-05	0.000131396	1569	1
PDE2A	ENSG00000186642	0.00440869	0.00155939	0.00519511	185	1
SH3YL1	ENSG00000035115	0.00440868	1.705e-30	3.68168e-29	4664	1
ALG3	ENSG00000214160	0.00440526	1.66253e-24	2.96001e-23	7094	1
RPS13	ENSG00000110700	0.0044045	5.05463e-166	4.46954e-164	48732	1
FPR1	ENSG00000171051	0.00439631	6.98351e-20	1.04278e-18	3687	1
CD28	ENSG00000178562	0.00439368	2.79579e-35	6.83953e-34	8429	1
ICMT	ENSG00000116237	0.00439139	2.81396e-13	2.93989e-12	3503	1
RPUSD2	ENSG00000166133	0.00439122	9.47384e-06	4.70069e-05	1621	1
NKG7	ENSG00000105374	0.00438803	6.59615e-76	3.00876e-74	12408	1
ZNF77	ENSG00000175691	0.00438527	0.0179524	0.0449534	409	1
PORCN	ENSG00000102312	0.00438391	3.3414e-07	2.014e-06	1517	1
PSME2	ENSG00000100911	0.00437764	3.22051e-47	9.87872e-46	35057	1
ATXN7L3B	ENSG00000253719	0.00437474	1.89377e-28	3.84782e-27	5218	1
S100A11	ENSG00000163191	0.0043723	1.55245e-137	1.18706e-135	33628	1
TOR1A	ENSG00000136827	0.00436986	1.9792e-24	3.51196e-23	7474	1
SH3GLB2	ENSG00000148341	0.0043688	5.86431e-13	6.00778e-12	3012	1
NDUFS5	ENSG00000168653	0.00436831	1.06185e-97	6.11163e-96	33832	1
A2M	ENSG00000175899	0.00436815	1.32248e-19	1.95263e-18	2519	1
RACGAP1	ENSG00000161800	0.00436746	3.30157e-06	1.75025e-05	1635	1
CCNT1	ENSG00000129315	0.00436692	1.81899e-48	5.73525e-47	9647	1
GRINA	ENSG00000178719	0.00436223	1.50454e-35	3.72091e-34	14500	1
CLEC4E	ENSG00000166523	0.00435936	5.28279e-15	6.09002e-14	2453	1
C17orf58	ENSG00000186665	0.00435731	0.00110117	0.00379722	1091	1
ARGLU1	ENSG00000134884	0.00435706	1.84697e-102	1.10316e-100	19838	1
GINS2	ENSG00000131153	0.00435415	6.34801e-07	3.69693e-06	1416	1
TNFRSF8	ENSG00000120949	0.00435371	0.00117964	0.00404581	730	1
PRPF4B	ENSG00000112739	0.00435323	3.05351e-54	1.07164e-52	13268	1
RPS9	ENSG00000170889	0.00434921	8.116e-280	1.14697e-277	48732	1
NUF2	ENSG00000143228	0.00434634	0.00151014	0.00504484	630	1
ACY3	ENSG00000132744	0.00434558	9.64685e-06	4.77456e-05	1047	1
P2RY6	ENSG00000171631	0.00434433	7.52332e-10	5.91844e-09	2525	1
SLC7A11	ENSG00000151012	0.0043429	3.15299e-07	1.90406e-06	1380	1
GNA15	ENSG00000060558	0.00434109	3.19132e-23	5.3966e-22	9203	1
F5	ENSG00000198734	0.00433799	4.10226e-07	2.44559e-06	2237	1
MS4A1	ENSG00000156738	0.0043374	1.38648e-56	5.02922e-55	13041	1
EIF2AK4	ENSG00000128829	0.00433091	6.36113e-20	9.50746e-19	5342	1
SLAMF7	ENSG00000026751	0.00432387	1.64543e-27	3.26773e-26	7884	1
LYSMD2	ENSG00000140280	0.00432033	1.17998e-36	2.98828e-35	11282	1
PIGZ	ENSG00000119227	0.00431492	0.00384005	0.0116638	220	1
IMPA1	ENSG00000133731	0.00431397	1.05283e-19	1.56178e-18	5565	1
MMP19	ENSG00000123342	0.0043136	3.05808e-11	2.74395e-10	3495	1
ZC3H12A	ENSG00000163874	0.00431287	8.94434e-42	2.48807e-40	15149	1
ST6GALNAC4	ENSG00000136840	0.00431274	2.45498e-17	3.23812e-16	5791	1
NCR1	ENSG00000189430	0.00431057	0.00057487	0.00210723	403	1
RPL19	ENSG00000108298	0.00431028	1.61219e-142	1.26325e-140	50058	1
TPRA1	ENSG00000163870	0.00430844	1.01731e-17	1.36806e-16	5526	1
MCM4	ENSG00000104738	0.00430803	4.91145e-11	4.34536e-10	1951	1
KANK3	ENSG00000186994	0.00430332	0.00713601	0.0200833	146	1
ACOT9	ENSG00000123130	0.0042993	1.85395e-32	4.23439e-31	9508	1
CDCA3	ENSG00000111665	0.00429389	0.0187762	0.0467133	386	1
QPRT	ENSG00000103485	0.00428865	3.285e-06	1.74305e-05	730	1
CDK2AP2	ENSG00000167797	0.00428785	5.75739e-49	1.82988e-47	20241	1
GPATCH11	ENSG00000152133	0.00428746	3.63483e-16	4.52296e-15	3903	1
NCAPH2	ENSG00000025770	0.00427945	8.37274e-14	8.96642e-13	4082	1
TRAT1	ENSG00000163519	0.00427919	1.85052e-29	3.89494e-28	7939	1
LIPT2	ENSG00000175536	0.00427883	0.00547359	0.0159082	380	1
EVA1B	ENSG00000142694	0.00427381	7.15045e-10	5.64757e-09	2350	1
CHORDC1	ENSG00000110172	0.00426915	1.94682e-54	6.84763e-53	19164	1
INHBA	ENSG00000122641	0.00426585	3.87899e-09	2.84112e-08	2796	1
PRRC2C	ENSG00000117523	0.00426488	1.01048e-84	4.95167e-83	33149	1
RING1	ENSG00000204227	0.00425857	3.25401e-24	5.72909e-23	6504	1
CD14	ENSG00000170458	0.00425447	7.73077e-27	1.49587e-25	6576	1
TGFBR3L	ENSG00000260001	0.00425058	0.012539	0.0329243	469	1
PPP1R14A	ENSG00000167641	0.00424802	0.000217318	0.000862514	721	1
MME	ENSG00000196549	0.00424642	0.00190009	0.00619585	324	1
ARHGEF35	ENSG00000213214	0.00424617	0.00313751	0.00974691	640	1
SMAGP	ENSG00000170545	0.00424409	8.98258e-10	7.00721e-09	1724	1
FBXO5	ENSG00000112029	0.00424116	1.31632e-06	7.36991e-06	1727	1
HPS6	ENSG00000166189	0.00423976	2.48003e-07	1.51794e-06	2216	1
VASN	ENSG00000168140	0.00423951	0.0039893	0.0120686	465	1
FUNDC2	ENSG00000165775	0.00423692	1.56626e-41	4.3265e-40	15327	1
LXN	ENSG00000079257	0.00423456	1.55576e-10	1.30773e-09	2588	1
CENPA	ENSG00000115163	0.00423084	0.0135281	0.0351079	226	1
LUZP1	ENSG00000169641	0.00422658	4.59136e-19	6.60055e-18	5232	1
GPR35	ENSG00000178623	0.00422436	3.61691e-12	3.49289e-11	3194	1
PLK1	ENSG00000166851	0.00422288	0.015174	0.038819	418	1
SPR	ENSG00000116096	0.00421828	9.1041e-05	0.000384574	840	1
CDC45	ENSG00000093009	0.00421718	0.00892186	0.0243727	613	1
RNASE6	ENSG00000169413	0.00421524	2.57867e-28	5.22601e-27	6375	1
CTU2	ENSG00000174177	0.00421458	2.67932e-11	2.41093e-10	3830	1
TMEM218	ENSG00000150433	0.0042112	1.77693e-11	1.62105e-10	3392	1
CFL1	ENSG00000172757	0.00420901	4.61455e-99	2.71521e-97	47780	1
RPL18	ENSG00000063177	0.00420766	5.73241e-115	3.76484e-113	49228	1
HSD3B7	ENSG00000099377	0.00420661	2.74842e-06	1.47665e-05	1945	1
BATF	ENSG00000156127	0.00420579	2.59949e-25	4.71302e-24	14705	1
ZACN	ENSG00000186919	0.00420443	0.00287942	0.00902841	240	1
B3GNT2	ENSG00000170340	0.00419955	9.78162e-29	2.00548e-27	10544	1
TMEM150B	ENSG00000180061	0.00419418	0.000205286	0.000817043	531	1
MAD2L2	ENSG00000116670	0.00419405	6.96084e-28	1.40173e-26	8031	1
SOWAHD	ENSG00000187808	0.00419321	0.00278127	0.00875076	317	1
PTGS1	ENSG00000095303	0.00419305	3.84557e-16	4.77768e-15	2889	1
CPVL	ENSG00000106066	0.00419302	9.77061e-15	1.10701e-13	4861	1
CDKN1B	ENSG00000111276	0.00418683	5.39974e-33	1.25502e-31	19746	1
SLC2A3	ENSG00000059804	0.00418289	7.68664e-62	2.97467e-60	26729	1
ZFAND2B	ENSG00000158552	0.00418288	3.11878e-21	4.92163e-20	6662	1
YIPF5	ENSG00000145817	0.00418263	3.06991e-32	6.95143e-31	13872	1
IMPDH1	ENSG00000106348	0.00418223	2.25083e-23	3.82255e-22	6351	1
NXPH4	ENSG00000182379	0.00417708	0.0109228	0.0291792	300	1
NDRG1	ENSG00000104419	0.00417165	5.61403e-34	1.33824e-32	7384	1
EMD	ENSG00000102119	0.0041712	8.51533e-49	2.70102e-47	25709	1
FUCA2	ENSG00000001036	0.00416725	5.36652e-17	6.92832e-16	6833	1
STX7	ENSG00000079950	0.00416659	2.98513e-43	8.52864e-42	10128	1
NLRP3	ENSG00000162711	0.0041655	8.04521e-16	9.79535e-15	3588	1
ANKS1B	ENSG00000185046	0.00416258	1.67195e-12	1.66334e-11	874	1
SELL	ENSG00000188404	0.00416231	1.33157e-56	4.85625e-55	16031	1
P2RY10	ENSG00000078589	0.00415796	8.81138e-48	2.74001e-46	13914	1
SMAP1	ENSG00000112305	0.00415762	2.17632e-38	5.69368e-37	12068	1
BRCA2	ENSG00000139618	0.00415302	1.0284e-08	7.26996e-08	2034	1
CBY1	ENSG00000100211	0.00415252	0.000109758	0.000456209	850	1
CKAP2L	ENSG00000169607	0.00415196	0.00175312	0.00576868	422	1
AKAP9	ENSG00000127914	0.00414861	3.80766e-86	1.90119e-84	15905	1
HLX	ENSG00000136630	0.00414719	1.66643e-05	7.964e-05	962	1
LGALS9	ENSG00000168961	0.00414637	8.00502e-31	1.74043e-29	11197	1
FGFRL1	ENSG00000127418	0.00414532	0.000916793	0.00321823	819	1
FTL	ENSG00000087086	0.00414484	1.85456e-161	1.5867e-159	49884	1
PHF6	ENSG00000156531	0.00414343	2.85187e-17	3.73361e-16	4448	1
RAD51AP1	ENSG00000111247	0.00414309	1.0017e-06	5.69095e-06	1423	1
PAM16	ENSG00000217930	0.00413963	0.00117289	0.00402525	1169	1
RPP25L	ENSG00000164967	0.00413933	3.91638e-08	2.61887e-07	3274	1
PIM1	ENSG00000137193	0.00413708	2.00697e-35	4.94802e-34	12226	1
SCN1B	ENSG00000105711	0.00413206	4.70569e-05	0.000208515	1040	1
PTGS2	ENSG00000073756	0.00412921	1.42256e-11	1.30453e-10	4703	1
PTPN6	ENSG00000111679	0.00412876	1.46553e-46	4.44376e-45	16954	1
KIF23	ENSG00000137807	0.00412764	0.000392518	0.00147853	842	1
SPI1	ENSG00000066336	0.00412713	8.99184e-39	2.37205e-37	10540	1
PAK4	ENSG00000130669	0.00412422	9.63179e-05	0.000404489	1162	1
ARL4C	ENSG00000188042	0.004124	8.12465e-44	2.34239e-42	20848	1
TMEM51	ENSG00000171729	0.00412343	2.12809e-09	1.60704e-08	2576	1
RPL37A	ENSG00000197756	0.00412303	2.04925e-236	2.42057e-234	45387	1
PPP1R11	ENSG00000204619	0.00412143	4.1773e-32	9.41855e-31	14187	1
KCTD17	ENSG00000100379	0.0041205	4.02296e-07	2.39923e-06	2191	1
LAYN	ENSG00000204381	0.0041199	1.23403e-08	8.67329e-08	5821	1
SAMD9L	ENSG00000177409	0.00411975	1.21244e-28	2.4826e-27	10606	1
ADAL	ENSG00000168803	0.00411933	0.000226859	0.000896113	1010	1
RGS2	ENSG00000116741	0.0041189	2.42566e-50	7.98199e-49	22259	1
CHMP1A	ENSG00000131165	0.00410976	1.52299e-25	2.79651e-24	8693	1
ZNF366	ENSG00000178175	0.00410707	0.00634885	0.0181128	212	1
TANC2	ENSG00000170921	0.00410663	3.18669e-05	0.000145315	425	1
AKT1S1	ENSG00000204673	0.00410589	4.23866e-11	3.76696e-10	3558	1
C1orf131	ENSG00000143633	0.00410485	1.68986e-15	2.01713e-14	6573	1
MBLAC1	ENSG00000214309	0.00410209	0.018727	0.0466275	361	1
ACOT4	ENSG00000177465	0.00410035	9.19702e-05	0.000388188	1389	1
ADA	ENSG00000196839	0.00410002	1.72142e-20	2.61735e-19	5131	1
ZNF585A	ENSG00000196967	0.00409662	0.00651248	0.0185295	888	1
SMCO4	ENSG00000166002	0.00409633	1.75487e-18	2.44293e-17	6862	1
UNC119B	ENSG00000175970	0.00409616	0.0128237	0.0335493	561	1
NLRC4	ENSG00000091106	0.00409497	0.0112725	0.0300171	312	1
BRCA1	ENSG00000012048	0.00408495	9.39743e-05	0.000395697	900	1
FCGR3A	ENSG00000203747	0.00408116	9.18695e-20	1.36665e-18	5004	1
SLC2A8	ENSG00000136856	0.00408068	1.17073e-08	8.23934e-08	3217	1
C11orf24	ENSG00000171067	0.0040802	2.32251e-15	2.73925e-14	4760	1
LPIN2	ENSG00000101577	0.00407984	2.77014e-32	6.28163e-31	8723	1
LILRA5	ENSG00000187116	0.00407762	3.81337e-06	2.00126e-05	1635	1
ARMC6	ENSG00000105676	0.00407654	4.42142e-07	2.62598e-06	2871	1
SMC1A	ENSG00000072501	0.00407645	1.40747e-29	2.98225e-28	9550	1
BID	ENSG00000015475	0.00406886	2.58566e-26	4.91897e-25	11152	1
NUAK2	ENSG00000163545	0.00406866	8.61314e-10	6.73894e-09	2373	1
SARAF	ENSG00000133872	0.00406319	3.91821e-49	1.25796e-47	42393	1
TBL3	ENSG00000183751	0.00406302	2.32015e-09	1.74706e-08	3679	1
SIX5	ENSG00000177045	0.00406278	0.00932292	0.0253676	300	1
MON1A	ENSG00000164077	0.00406108	1.23247e-06	6.93476e-06	2063	1
JUNB	ENSG00000171223	0.00405837	1.65711e-94	9.23547e-93	39636	1
TNFAIP8L2	ENSG00000163154	0.00405626	2.07734e-09	1.56946e-08	2418	1
TSEN15	ENSG00000198860	0.00405473	3.50632e-14	3.84069e-13	5834	1
LAT	ENSG00000213658	0.00405433	3.89031e-35	9.4732e-34	12838	1
EPHX2	ENSG00000120915	0.00405337	1.97537e-07	1.22229e-06	2149	1
LYNX1	ENSG00000180155	0.0040532	0.016772	0.0423527	352	1
NINJ1	ENSG00000131669	0.00405154	1.98981e-27	3.93191e-26	18879	1
TIMELESS	ENSG00000111602	0.00404791	1.85471e-05	8.80249e-05	1726	1
SLC43A2	ENSG00000167703	0.00404711	1.75098e-20	2.65974e-19	6310	1
PDCD4	ENSG00000150593	0.00404706	4.82215e-52	1.62486e-50	25480	1
TTLL12	ENSG00000100304	0.00404368	9.31747e-06	4.63181e-05	1390	1
TIMP1	ENSG00000102265	0.0040408	4.32134e-27	8.45466e-26	12392	1
NRP2	ENSG00000118257	0.00404004	1.79962e-10	1.50472e-09	3387	1
TCF25	ENSG00000141002	0.00403921	1.3366e-65	5.50932e-64	27076	1
DUSP6	ENSG00000139318	0.0040384	9.37905e-15	1.06417e-13	3916	1
ADAP2	ENSG00000184060	0.0040374	2.33462e-14	2.5877e-13	4646	1
TGFBI	ENSG00000120708	0.00403646	4.79499e-17	6.20565e-16	5806	1
FCGR2A	ENSG00000143226	0.004035	5.85257e-17	7.53125e-16	6901	1
DEF8	ENSG00000140995	0.00403362	4.00224e-16	4.95676e-15	5533	1
LILRB1	ENSG00000104972	0.00403143	1.17149e-15	1.41007e-14	4904	1
CEBPA	ENSG00000245848	0.00402635	1.54535e-06	8.58539e-06	2013	1
ZNF234	ENSG00000263002	0.00402256	0.00100473	0.0034936	658	1
EEF1D	ENSG00000104529	0.00401953	1.1197e-106	6.9229e-105	45665	1
TFPT	ENSG00000105619	0.0040185	3.86199e-16	4.79432e-15	7238	1
MRPS21	ENSG00000266472	0.00401795	2.89253e-65	1.18302e-63	21487	1
CENPQ	ENSG00000031691	0.00401785	4.41799e-06	2.29648e-05	1635	1
ANXA6	ENSG00000197043	0.00401755	5.32546e-43	1.51331e-41	23917	1
TNFSF13	ENSG00000161955	0.0040152	1.23974e-07	7.83961e-07	3199	1
NLRX1	ENSG00000160703	0.00401365	0.00734457	0.0205752	580	1
HCK	ENSG00000101336	0.00401253	1.08998e-22	1.81602e-21	6701	1
PTGES3	ENSG00000110958	0.00400936	1.09556e-76	5.02625e-75	35050	1
SAMD9	ENSG00000205413	0.00400866	5.38077e-29	1.11329e-27	9350	1
AURKB	ENSG00000178999	0.00400538	0.00302686	0.00944022	511	1
SUSD3	ENSG00000157303	0.00400531	9.33959e-22	1.49169e-20	7495	1
DAB2	ENSG00000153071	0.00400488	4.49036e-12	4.27895e-11	3547	1
SEC61B	ENSG00000106803	0.00400434	2.58855e-53	8.90686e-52	34793	1
SDSL	ENSG00000139410	0.00400375	1.74565e-09	1.33029e-08	3014	1
HRH2	ENSG00000113749	0.00400373	1.90014e-06	1.04031e-05	1527	1
RB1CC1	ENSG00000023287	0.00400352	5.82096e-47	1.77865e-45	10621	1
LRIF1	ENSG00000121931	0.00400322	7.76639e-26	1.45132e-24	8706	1
ARHGEF19	ENSG00000142632	0.00399825	0.000213513	0.000848264	1102	1
STX11	ENSG00000135604	0.00399574	2.01678e-25	3.6861e-24	13536	1
PSME3	ENSG00000131467	0.00399413	4.86547e-19	6.9756e-18	8401	1
RAB42	ENSG00000188060	0.00399325	0.00106252	0.00367678	993	1
ORAI3	ENSG00000175938	0.00399303	5.34883e-09	3.86934e-08	2863	1
TREML2	ENSG00000112195	0.0039927	0.00167317	0.00553689	446	1
TDG	ENSG00000139372	0.00399224	3.08838e-26	5.85774e-25	10803	1
CD300A	ENSG00000167851	0.00398651	4.01851e-15	4.66312e-14	4390	1
ZWINT	ENSG00000122952	0.0039862	0.000995599	0.00346489	1264	1
NAIP	ENSG00000249437	0.00398577	1.89248e-08	1.30123e-07	4068	1
DDX24	ENSG00000089737	0.00398301	2.07079e-51	6.94418e-50	34340	1
ST13	ENSG00000100380	0.00398298	1.23832e-82	5.92149e-81	27807	1
RNF26	ENSG00000173456	0.00398238	5.90565e-05	0.000257435	1742	1
HSPG2	ENSG00000142798	0.00398234	0.00117822	0.0040423	248	1
ABL2	ENSG00000143322	0.00398109	1.07554e-15	1.29753e-14	4974	1
EFNA1	ENSG00000169242	0.00398043	0.00955699	0.0259376	284	1
CFAP97	ENSG00000164323	0.00397947	2.40642e-20	3.64487e-19	6237	1
BNIP1	ENSG00000113734	0.00397874	9.2153e-08	5.92444e-07	2514	1
FILIP1L	ENSG00000168386	0.00397778	1.64374e-07	1.02471e-06	1165	1
CDC5L	ENSG00000096401	0.00397734	2.22222e-29	4.6711e-28	12167	1
PPIF	ENSG00000108179	0.00397671	1.15821e-20	1.77466e-19	15379	1
STEAP3	ENSG00000115107	0.00397533	0.00732263	0.0205246	797	1
LY9	ENSG00000122224	0.00397429	7.75194e-34	1.83679e-32	13171	1
GPX3	ENSG00000211445	0.00397395	2.27297e-06	1.23377e-05	793	1
SLC7A8	ENSG00000092068	0.00397383	0.000529863	0.00195402	1247	1
SLC9A3R2	ENSG00000065054	0.00397334	0.018754	0.04668	170	1
ANKRD49	ENSG00000168876	0.00397139	5.02055e-18	6.84455e-17	5785	1
RNPEP	ENSG00000176393	0.00397046	1.77045e-18	2.46245e-17	5608	1
BCKDHA	ENSG00000248098	0.0039666	4.18404e-05	0.000187347	2121	1
ZNF408	ENSG00000175213	0.00396614	1.79208e-07	1.11367e-06	2527	1
CSF3	ENSG00000108342	0.00396109	0.0162392	0.0411781	297	1
IFI44L	ENSG00000137959	0.00396034	4.65908e-18	6.35723e-17	10783	1
CTSL	ENSG00000135047	0.00395891	8.10027e-16	9.84724e-15	7715	1
DNAJC4	ENSG00000110011	0.00395708	1.10026e-25	2.04401e-24	12917	1
GSN	ENSG00000148180	0.00395314	2.18482e-13	2.29929e-12	9533	1
FRAT2	ENSG00000181274	0.00394861	4.49723e-08	2.98834e-07	2688	1
SMPDL3B	ENSG00000130768	0.00394792	0.00184645	0.00604085	1170	1
RBP1	ENSG00000114115	0.00394652	6.19535e-06	3.16424e-05	634	1
PHF23	ENSG00000040633	0.00394263	3.84119e-09	2.81604e-08	3232	1
UAP1	ENSG00000117143	0.0039397	4.12223e-22	6.71954e-21	8950	1
TTC4	ENSG00000243725	0.00393955	9.5514e-05	0.000401433	1402	1
F8	ENSG00000185010	0.00393757	4.57567e-07	2.71148e-06	513	1
TSFM	ENSG00000123297	0.00393696	2.04789e-09	1.54795e-08	3422	1
SLC10A3	ENSG00000126903	0.00393552	3.76434e-08	2.52359e-07	4643	1
SMUG1	ENSG00000123415	0.00393516	2.43806e-07	1.4934e-06	2469	1
CRABP2	ENSG00000143320	0.00393433	0.000462388	0.00172123	419	1
DCTD	ENSG00000129187	0.00392926	5.43534e-16	6.66904e-15	6518	1
DDX18	ENSG00000088205	0.00392892	2.53024e-46	7.62833e-45	20835	1
C2orf49	ENSG00000135974	0.00392515	9.12105e-10	7.10472e-09	4279	1
NFKBIE	ENSG00000146232	0.00392297	4.59141e-17	5.94705e-16	6335	1
MEOX1	ENSG00000005102	0.00392181	0.00174111	0.00573177	442	1
CASP5	ENSG00000137757	0.00392081	0.000740691	0.00265361	760	1
SPOCK2	ENSG00000107742	0.00391898	4.81781e-20	7.24181e-19	20678	1
VSIG4	ENSG00000155659	0.003916	4.43852e-09	3.23597e-08	1522	1
RSRP1	ENSG00000117616	0.00391395	1.16661e-65	4.82116e-64	25596	1
CCDC159	ENSG00000183401	0.00391232	5.43872e-09	3.9272e-08	3314	1
RWDD2B	ENSG00000156253	0.00391128	0.00453338	0.0135003	1330	1
SERPINB9	ENSG00000170542	0.00391091	3.86261e-30	8.26182e-29	19919	1
DTX3L	ENSG00000163840	0.00391074	7.97657e-18	1.07633e-16	6984	1
MEN1	ENSG00000133895	0.00391073	0.00104747	0.00363105	1467	1
PNRC2	ENSG00000189266	0.00391054	1.83283e-37	4.67149e-36	19058	1
TMEM115	ENSG00000126062	0.00390911	1.63079e-13	1.72081e-12	6109	1
MAN1A2	ENSG00000198162	0.00390891	4.1419e-29	8.63741e-28	6828	1
NT5C3B	ENSG00000141698	0.00390608	1.11379e-08	7.85609e-08	2943	1
ESAM	ENSG00000149564	0.00390437	0.00394709	0.0119523	205	1
AIF1	ENSG00000204472	0.00390434	1.13976e-31	2.53017e-30	10784	1
STK19	ENSG00000204344	0.00390402	1.29125e-10	1.09469e-09	4446	1
HNRNPU	ENSG00000153187	0.00390073	1.64088e-80	7.7528e-79	27530	1
C11orf58	ENSG00000110696	0.00390011	2.23243e-75	1.00957e-73	29765	1
SDR42E2	ENSG00000183921	0.00389802	0.00598968	0.0172215	462	1
SGTA	ENSG00000104969	0.00389445	1.55164e-13	1.63838e-12	7103	1
PMEPA1	ENSG00000124225	0.0038937	1.26196e-24	2.24935e-23	9743	1
MCM8	ENSG00000125885	0.00389182	0.00397306	0.012024	1020	1
TPM2	ENSG00000198467	0.00389069	0.000229271	0.000904965	396	1
MRPL46	ENSG00000259494	0.00388934	4.65901e-09	3.38892e-08	5518	1
DSC2	ENSG00000134755	0.00388669	5.82025e-09	4.19503e-08	1706	1
CYFIP1	ENSG00000273749	0.00388603	4.70123e-13	4.85078e-12	4281	1
RRBP1	ENSG00000125844	0.00388503	4.04718e-21	6.36767e-20	9090	1
PLD4	ENSG00000166428	0.00388462	2.22633e-12	2.1833e-11	4759	1
GCNT1	ENSG00000187210	0.00388459	3.76353e-07	2.25129e-06	3259	1
TNIP1	ENSG00000145901	0.00388373	1.57205e-27	3.12592e-26	18517	1
SLC15A3	ENSG00000110446	0.00388346	3.34015e-13	3.47587e-12	4612	1
CPPED1	ENSG00000103381	0.00388241	3.92647e-17	5.0983e-16	5055	1
CENPN	ENSG00000166451	0.00387994	1.11253e-05	5.46189e-05	3019	1
PTPRC	ENSG00000081237	0.00387847	2.00184e-55	7.16858e-54	39046	1
TLR2	ENSG00000137462	0.00387833	6.15644e-10	4.89916e-09	3228	1
CLIC3	ENSG00000169583	0.003876	3.75347e-15	4.36197e-14	4213	1
RRM1	ENSG00000167325	0.00387143	1.04257e-20	1.6068e-19	6092	1
PTX3	ENSG00000163661	0.00386969	0.000454587	0.00169379	682	1
MX2	ENSG00000183486	0.00386926	1.27961e-28	2.61675e-27	13139	1
SH2D2A	ENSG00000027869	0.00386887	1.31721e-16	1.6773e-15	15868	1
DDIT4	ENSG00000168209	0.00386472	1.02616e-27	2.05077e-26	23537	1
SERBP1	ENSG00000142864	0.00386412	1.34216e-73	6.00106e-72	31909	1
SUCNR1	ENSG00000198829	0.00386133	0.00110007	0.00379427	976	1
ACOT13	ENSG00000112304	0.00386036	6.61702e-11	5.78962e-10	5595	1
STAU1	ENSG00000124214	0.00385956	2.37559e-27	4.67673e-26	14417	1
IL4I1	ENSG00000104951	0.0038575	7.39528e-10	5.82351e-09	6552	1
MTPN	ENSG00000105887	0.00385582	9.65445e-47	2.93867e-45	20749	1
RSBN1L	ENSG00000187257	0.00385515	4.36125e-32	9.81932e-31	12948	1
HNRNPA1	ENSG00000135486	0.00385468	5.20596e-113	3.34959e-111	42447	1
UTP14A	ENSG00000156697	0.00385434	3.47949e-09	2.56355e-08	3714	1
RNASEL	ENSG00000135828	0.00384998	7.29572e-05	0.000313454	1709	1
STAT1	ENSG00000115415	0.00384876	3.81846e-31	8.37099e-30	21166	1
ZFYVE19	ENSG00000166140	0.00384825	1.5603e-05	7.50465e-05	2330	1
TRMT10C	ENSG00000174173	0.00384803	9.64414e-25	1.72483e-23	10496	1
THAP11	ENSG00000168286	0.00384714	2.26372e-08	1.54507e-07	3907	1
P2RY11	ENSG00000244165	0.00384626	0.00054523	0.00200462	1146	1
VCAM1	ENSG00000162692	0.00384501	1.93303e-12	1.90867e-11	3733	1
PPA1	ENSG00000180817	0.00384356	7.1343e-35	1.72663e-33	19457	1
MKI67	ENSG00000148773	0.00384331	5.83649e-06	2.98868e-05	1132	1
FAM43A	ENSG00000185112	0.00384214	3.47124e-07	2.08432e-06	3132	1
RRM2	ENSG00000171848	0.00384099	0.005348	0.0155775	810	1
CWC22	ENSG00000163510	0.00384071	2.5035e-19	3.65886e-18	7132	1
CCDC174	ENSG00000154781	0.0038399	3.04557e-25	5.51548e-24	10233	1
CTDSP2	ENSG00000175215	0.00383983	8.33523e-11	7.22508e-10	4496	1
FAM104A	ENSG00000133193	0.00383969	2.75322e-12	2.68172e-11	7053	1
APEH	ENSG00000164062	0.00383913	2.65437e-16	3.31859e-15	7964	1
NRGN	ENSG00000154146	0.0038387	0.00105216	0.00364492	393	1
RGS10	ENSG00000148908	0.00383468	1.49612e-43	4.28219e-42	24378	1
TFE3	ENSG00000068323	0.00383448	6.88926e-12	6.4791e-11	4762	1
FAM20A	ENSG00000108950	0.00383194	0.00686368	0.0193824	1195	1
TAGAP	ENSG00000164691	0.00382954	4.74256e-38	1.23058e-36	18549	1
RORC	ENSG00000143365	0.00382856	0.0050294	0.0147609	465	1
FUOM	ENSG00000148803	0.00382839	1.84701e-17	2.44845e-16	8431	1
PFDN6	ENSG00000204220	0.00382646	2.6457e-16	3.31298e-15	9051	1
ISCA2	ENSG00000165898	0.00382162	1.17616e-13	1.24774e-12	5844	1
CD86	ENSG00000114013	0.00382127	1.77522e-15	2.11423e-14	8864	1
ACRBP	ENSG00000111644	0.00381995	0.00432354	0.0129412	204	1
CXCL10	ENSG00000169245	0.0038198	5.64208e-07	3.30874e-06	3152	1
PDCD2	ENSG00000071994	0.00381685	1.03976e-17	1.39468e-16	8424	1
RPS19BP1	ENSG00000187051	0.00381539	1.0732e-38	2.8217e-37	17455	1
SCAND1	ENSG00000171222	0.00381504	2.4893e-41	6.85228e-40	22864	1
DDX21	ENSG00000165732	0.00381279	7.94162e-42	2.21693e-40	25806	1
GMPPB	ENSG00000173540	0.00380841	3.1394e-09	2.32633e-08	4922	1
ZNF322	ENSG00000181315	0.00380516	2.20322e-05	0.000103079	2546	1
NIFK	ENSG00000155438	0.00380459	1.07126e-25	1.99246e-24	11518	1
INTS6	ENSG00000102786	0.00380045	5.84501e-23	9.78993e-22	7566	1
B9D2	ENSG00000123810	0.00379986	1.79713e-06	9.87674e-06	4001	1
COLEC12	ENSG00000158270	0.00379969	0.00960255	0.0260389	457	1
PDPR	ENSG00000090857	0.00379912	4.58893e-09	3.34255e-08	3113	1
UBALD1	ENSG00000153443	0.00379707	9.23731e-09	6.56525e-08	4857	1
SLC7A7	ENSG00000155465	0.00379608	2.42748e-11	2.18929e-10	5019	1
DEAF1	ENSG00000177030	0.00379493	6.26384e-05	0.000272075	1944	1
ZNF770	ENSG00000198146	0.00379455	6.91233e-11	6.03133e-10	4673	1
CEBPG	ENSG00000153879	0.00379363	2.77096e-17	3.63972e-16	8144	1
BEND5	ENSG00000162373	0.00379344	0.000157158	0.000636678	889	1
RASSF4	ENSG00000107551	0.00379252	4.53323e-08	3.01099e-07	4700	1
TIMM10	ENSG00000134809	0.00379226	1.37298e-21	2.17533e-20	10447	1
MRPS12	ENSG00000128626	0.00379172	3.35506e-27	6.57227e-26	11212	1
ATOX1	ENSG00000177556	0.00378763	3.21395e-24	5.66485e-23	16242	1
CSF3R	ENSG00000119535	0.00378429	2.17504e-10	1.80528e-09	2192	1
USB1	ENSG00000103005	0.0037815	5.48149e-13	5.63018e-12	6582	1
GGT1	ENSG00000100031	0.00378077	0.000116752	0.000483252	1955	1
RPS20	ENSG00000008988	0.00377942	9.29367e-62	3.57908e-60	36948	1
METTL22	ENSG00000067365	0.00377912	7.01567e-07	4.06457e-06	2416	1
C14orf93	ENSG00000100802	0.00377714	0.00446252	0.0133093	952	1
NUGGC	ENSG00000189233	0.00377371	0.00985072	0.0266252	951	1
HSPE1	ENSG00000115541	0.0037713	4.35139e-48	1.36384e-46	35027	1
EGLN2	ENSG00000269858	0.00377036	2.29166e-10	1.89511e-09	4051	1
IFT27	ENSG00000100360	0.00376706	4.0083e-08	2.67806e-07	5664	1
PSTPIP2	ENSG00000152229	0.00376639	7.36148e-07	4.25091e-06	2673	1
PLEK2	ENSG00000100558	0.00376637	0.00170603	0.00563268	1353	1
KCNE1	ENSG00000180509	0.00376557	0.000879104	0.00310037	688	1
TTC39C	ENSG00000168234	0.00376261	5.93813e-15	6.80092e-14	8027	1
TRIB1	ENSG00000173334	0.00376157	9.68638e-12	9.01328e-11	5969	1
MLLT1	ENSG00000130382	0.00376067	6.33335e-05	0.000274792	1705	1
ACP2	ENSG00000134575	0.00376013	2.38387e-10	1.9652e-09	4742	1
TLN1	ENSG00000137076	0.00375995	2.95753e-31	6.50164e-30	17522	1
VCAN	ENSG00000038427	0.00375914	0.00143351	0.00481733	1226	1
B4GALT7	ENSG00000027847	0.00375832	3.19985e-10	2.61337e-09	4078	1
DHRS4L2	ENSG00000187630	0.00375406	2.54358e-08	1.72937e-07	4029	1
TGS1	ENSG00000137574	0.00375384	2.94688e-20	4.45069e-19	10456	1
SMOX	ENSG00000088826	0.00374876	5.72825e-06	2.9361e-05	2498	1
ADARB2	ENSG00000185736	0.00374857	5.07987e-05	0.000223469	568	1
DNASE2	ENSG00000105612	0.00374543	1.36909e-12	1.36979e-11	8820	1
SRRM1	ENSG00000133226	0.00374363	1.25402e-49	4.08407e-48	27268	1
DENND2D	ENSG00000162777	0.003741	1.04122e-18	1.46885e-17	7986	1
CEP295	ENSG00000166004	0.00374062	6.32318e-09	4.54098e-08	2387	1
BYSL	ENSG00000112578	0.00373971	0.00643926	0.0183475	1892	1
CCR4	ENSG00000183813	0.00373935	5.79673e-06	2.96927e-05	2643	1
PNPO	ENSG00000108439	0.00373866	0.00044545	0.00166209	1699	1
NDC80	ENSG00000080986	0.00373794	0.000282962	0.00109478	1461	1
RAB32	ENSG00000118508	0.00373403	4.63222e-10	3.72744e-09	3227	1
ZMYND15	ENSG00000141497	0.00373231	0.0014235	0.00479182	735	1
RITA1	ENSG00000139405	0.0037307	7.99658e-06	4.02065e-05	2642	1
ZNF503	ENSG00000165655	0.00372998	0.00250459	0.00796517	679	1
YPEL5	ENSG00000119801	0.00372952	9.8002e-28	1.96351e-26	33809	1
ANAPC16	ENSG00000166295	0.00372882	3.21125e-57	1.1848e-55	25516	1
GPANK1	ENSG00000204438	0.00372479	7.15389e-09	5.12361e-08	4637	1
PDZD11	ENSG00000120509	0.00372452	1.63931e-09	1.25167e-08	5904	1
SLC39A7	ENSG00000112473	0.00372368	1.54873e-10	1.3032e-09	6454	1
SLAMF8	ENSG00000158714	0.00372217	6.98868e-07	4.05487e-06	4213	1
AGRN	ENSG00000188157	0.00372169	0.00181072	0.00593063	1560	1
ADRA2B	ENSG00000274286	0.0037216	0.0185997	0.0463398	463	1
CD4	ENSG00000010610	0.00372087	1.84873e-16	2.32975e-15	11176	1
CTSZ	ENSG00000101160	0.00371995	7.95272e-16	9.69019e-15	13131	1
SLC35A2	ENSG00000102100	0.00371974	7.00672e-07	4.06087e-06	3349	1
CCT2	ENSG00000166226	0.00371901	3.45407e-41	9.47504e-40	22080	1
ANGPTL4	ENSG00000167772	0.00371782	0.00288198	0.00903364	372	1
TMEM214	ENSG00000119777	0.00371755	7.40691e-06	3.74917e-05	3761	1
CXCL1	ENSG00000163739	0.00371705	7.34112e-05	0.000315063	3684	1
ERLEC1	ENSG00000068912	0.00371337	2.48749e-15	2.92947e-14	11786	1
APAF1	ENSG00000120868	0.00371189	1.45783e-08	1.01605e-07	3079	1
HSP90B1	ENSG00000166598	0.00371008	9.62263e-32	2.14215e-30	30090	1
SH3GL1	ENSG00000141985	0.0037095	5.85073e-09	4.21508e-08	4317	1
GIMAP6	ENSG00000133561	0.0037073	1.39757e-08	9.77062e-08	2886	1
YIPF3	ENSG00000137207	0.00370706	1.0469e-20	1.6119e-19	13927	1
RPL35	ENSG00000136942	0.00370665	2.93461e-159	2.4839e-157	46895	1
BCKDK	ENSG00000103507	0.00370554	1.04847e-11	9.72755e-11	7110	1
DAPP1	ENSG00000070190	0.00370323	1.82604e-17	2.42675e-16	9679	1
CENPC	ENSG00000145241	0.00370278	7.04556e-22	1.1333e-20	9566	1
HNRNPAB	ENSG00000197451	0.0036999	8.76608e-24	1.51143e-22	13649	1
MFSD10	ENSG00000109736	0.00369661	1.06148e-18	1.49476e-17	12820	1
ALDH3B1	ENSG00000006534	0.00369644	0.000107446	0.000447542	1697	1
UCK1	ENSG00000130717	0.00369521	1.12831e-06	6.37363e-06	2368	1
SPHK1	ENSG00000176170	0.00369486	2.33274e-10	1.92807e-09	4532	1
RPL36	ENSG00000130255	0.00369481	3.49841e-137	2.64942e-135	48101	1
NCL	ENSG00000115053	0.00369411	5.18904e-42	1.45366e-40	38287	1
CENPM	ENSG00000100162	0.00369116	3.41578e-07	2.05336e-06	3471	1
FBXW5	ENSG00000159069	0.00369085	3.59119e-19	5.21959e-18	11422	1
BST2	ENSG00000130303	0.00369039	2.15364e-25	3.93169e-24	28594	1
ARL5B	ENSG00000165997	0.00369026	2.8139e-17	3.69001e-16	7675	1
GGT5	ENSG00000099998	0.00368966	0.0026663	0.00842359	569	1
PREB	ENSG00000138073	0.00368725	1.90926e-11	1.73577e-10	7123	1
RAB27A	ENSG00000069974	0.00368572	3.89939e-14	4.24773e-13	11017	1
FGL2	ENSG00000127951	0.00368528	4.57012e-16	5.63803e-15	7215	1
SLC31A2	ENSG00000136867	0.00368495	9.53974e-09	6.76198e-08	5865	1
NACC1	ENSG00000160877	0.00368481	1.67189e-05	7.98751e-05	2318	1
TCF19	ENSG00000137310	0.00368407	0.0170055	0.0428807	1106	1
B2M	ENSG00000166710	0.00368145	0.000455055	0.00169513	52426	1
POP4	ENSG00000105171	0.00368145	1.0852e-13	1.15356e-12	8702	1
AP5B1	ENSG00000254470	0.00367859	6.82816e-05	0.000294807	2090	1
CHAC2	ENSG00000143942	0.00367858	0.0119226	0.0315201	1617	1
PRADC1	ENSG00000135617	0.00367731	7.34029e-06	3.7193e-05	2945	1
CYTIP	ENSG00000115165	0.00367647	1.89366e-33	4.43386e-32	31869	1
PAIP2B	ENSG00000124374	0.00367573	0.00167516	0.00554116	1414	1
DDX3X	ENSG00000215301	0.00367519	2.13346e-36	5.37713e-35	23635	1
TRAF3IP3	ENSG00000009790	0.00367302	3.65605e-41	1.00118e-39	10582	1
GEMIN7	ENSG00000142252	0.00367152	2.58711e-07	1.5792e-06	4527	1
CD300LF	ENSG00000186074	0.00367149	4.40077e-05	0.000195855	1914	1
SNX6	ENSG00000129515	0.00367113	5.62422e-31	1.22617e-29	21711	1
SYNCRIP	ENSG00000135316	0.00367052	1.74167e-27	3.45453e-26	14235	1
SIRPG	ENSG00000089012	0.00366909	2.60062e-07	1.58684e-06	7561	1
CCR5	ENSG00000160791	0.003669	3.53349e-07	2.11769e-06	3399	1
PPAT	ENSG00000128059	0.00366877	0.000308535	0.00118704	2098	1
CCL20	ENSG00000115009	0.00366726	4.72083e-08	3.12642e-07	5336	1
SMARCD2	ENSG00000108604	0.00366672	1.99846e-05	9.42822e-05	3878	1
ALKBH4	ENSG00000160993	0.00366503	0.00174271	0.00573584	1609	1
FAM107B	ENSG00000065809	0.00366336	1.30894e-31	2.90167e-30	18064	1
SNAPC1	ENSG00000023608	0.00366259	8.84287e-10	6.90844e-09	5323	1
NELFB	ENSG00000188986	0.00366174	4.32865e-07	2.57281e-06	2918	1
ARPC5	ENSG00000162704	0.00366149	1.58391e-40	4.30019e-39	27362	1
FBXW2	ENSG00000119402	0.00366141	6.71299e-11	5.8671e-10	5929	1
LRRC25	ENSG00000175489	0.0036581	3.85282e-05	0.000173295	2121	1
CACYBP	ENSG00000116161	0.0036552	2.56105e-30	5.50765e-29	26540	1
LAIR1	ENSG00000167613	0.00365503	4.81958e-10	3.8723e-09	6339	1
ETV3	ENSG00000117036	0.0036545	1.69655e-11	1.54861e-10	7081	1
CARD16	ENSG00000204397	0.00365323	1.26696e-22	2.10645e-21	18742	1
HIRIP3	ENSG00000149929	0.00365276	6.38813e-06	3.25745e-05	3234	1
SLC35A4	ENSG00000176087	0.00365094	3.13596e-10	2.56384e-09	5157	1
GRPEL2	ENSG00000164284	0.00364879	0.00109583	0.00378213	1907	1
TSPAN4	ENSG00000214063	0.00364781	3.58909e-06	1.89423e-05	3416	1
RNASEH2A	ENSG00000104889	0.00364645	1.46108e-06	8.14584e-06	4423	1
CXCL11	ENSG00000169248	0.00364221	0.00856928	0.0235395	497	1
IL10	ENSG00000136634	0.00364004	8.28826e-05	0.000352937	2269	1
TMEM187	ENSG00000177854	0.00363873	0.0131083	0.034136	1290	1
NOP9	ENSG00000196943	0.00363701	0.00292782	0.00915658	1494	1
MSC	ENSG00000178860	0.00363481	0.000963996	0.00336601	2514	1
ASF1A	ENSG00000111875	0.00363445	2.23016e-09	1.6809e-08	7687	1
MT1G	ENSG00000125144	0.00363422	1.40465e-05	6.80527e-05	1164	1
MICALL1	ENSG00000100139	0.00363326	0.0016468	0.00545417	1046	1
CBX8	ENSG00000141570	0.00363275	0.0193965	0.048017	1125	1
RAB40B	ENSG00000141542	0.00363072	0.00687323	0.0194059	854	1
CDK1	ENSG00000170312	0.00362965	0.00422276	0.0126707	1034	1
POP5	ENSG00000167272	0.00362964	3.12965e-14	3.44001e-13	8706	1
TAF15	ENSG00000270647	0.00362773	7.07232e-22	1.13645e-20	15784	1
UBE2S	ENSG00000108106	0.00362501	6.05091e-18	8.20684e-17	13234	1
GAA	ENSG00000171298	0.00362413	2.26373e-10	1.87397e-09	5875	1
TFEC	ENSG00000105967	0.00362293	5.27384e-08	3.46366e-07	3558	1
MAGEH1	ENSG00000187601	0.00362229	1.03806e-05	5.11374e-05	5616	1
CD84	ENSG00000066294	0.00362073	7.58505e-13	7.70578e-12	7273	1
JMJD8	ENSG00000161999	0.00362044	2.11467e-05	9.93332e-05	2508	1
FARSA	ENSG00000179115	0.00361855	8.38288e-11	7.26241e-10	8860	1
CLEC4D	ENSG00000166527	0.00361731	0.0137817	0.0356841	534	1
RENBP	ENSG00000102032	0.00361397	6.93178e-07	4.02333e-06	4273	1
KLHL6	ENSG00000172578	0.003613	9.83585e-15	1.1136e-13	5930	1
SCARF1	ENSG00000074660	0.00361285	6.06739e-06	3.1039e-05	1694	1
KLRG1	ENSG00000139187	0.0036115	2.52458e-07	1.54449e-06	1855	1
GBP1	ENSG00000117228	0.00361138	6.62614e-18	8.96398e-17	12505	1
PNP	ENSG00000198805	0.00361023	4.3117e-19	6.21544e-18	14164	1
PHF3	ENSG00000118482	0.00360892	2.73314e-29	5.72981e-28	12505	1
OSBPL8	ENSG00000091039	0.00360843	1.06235e-39	2.84035e-38	15753	1
SLC11A1	ENSG00000018280	0.00360798	3.55796e-07	2.13155e-06	3188	1
IL27RA	ENSG00000104998	0.00360736	8.92546e-17	1.14113e-15	9977	1
QSOX1	ENSG00000116260	0.00360648	4.54546e-12	4.32885e-11	6450	1
TMEM177	ENSG00000144120	0.00360497	0.0165583	0.0418732	697	1
LYPD3	ENSG00000124466	0.00360449	7.24081e-15	8.26895e-14	1969	1
RRAS	ENSG00000126458	0.00360389	1.55298e-06	8.62127e-06	2292	1
DYSF	ENSG00000135636	0.00360365	0.000610111	0.00222303	731	1
RNF213	ENSG00000173821	0.00360316	5.28627e-25	9.51889e-24	26477	1
CD79B	ENSG00000007312	0.00360269	1.18691e-33	2.7956e-32	9420	1
SCAF11	ENSG00000139218	0.00360192	4.87424e-46	1.4584e-44	21330	1
CLP1	ENSG00000172409	0.00360139	1.54368e-06	8.58217e-06	3535	1
CARNS1	ENSG00000172508	0.00359986	0.0144648	0.0372215	205	1
TUSC2	ENSG00000114383	0.00359848	2.00876e-15	2.37806e-14	9802	1
IL17RC	ENSG00000163702	0.00359806	0.00218964	0.0070557	860	1
WTAP	ENSG00000146457	0.00359668	4.78483e-29	9.93889e-28	18448	1
GRB2	ENSG00000177885	0.00359587	8.40269e-33	1.93874e-31	26745	1
RNF166	ENSG00000158717	0.00359162	2.50173e-14	2.76711e-13	8302	1
PSMA7	ENSG00000101182	0.00359128	7.33929e-42	2.05241e-40	36761	1
TIMM17B	ENSG00000126768	0.00358735	2.45933e-17	3.24115e-16	12052	1
PWWP2B	ENSG00000171813	0.00358589	0.000354351	0.00134533	1570	1
SAYSD1	ENSG00000112167	0.00358528	5.40289e-05	0.000236692	3145	1
LYN	ENSG00000254087	0.00358058	2.51361e-17	3.30993e-16	12353	1
PLOD1	ENSG00000083444	0.00358039	1.23092e-05	6.00817e-05	2903	1
DUS1L	ENSG00000169718	0.00358037	5.4252e-09	3.91922e-08	4895	1
HOXB2	ENSG00000173917	0.00357856	9.4173e-06	4.67557e-05	3508	1
THAP2	ENSG00000173451	0.00357596	2.52902e-07	1.54613e-06	7368	1
IKBKE	ENSG00000263528	0.00357419	3.15016e-07	1.90381e-06	4648	1
EML4	ENSG00000143924	0.00357282	1.45581e-28	2.96941e-27	25664	1
CCPG1	ENSG00000260916	0.00357265	6.29641e-13	6.42965e-12	10056	1
GPX4	ENSG00000167468	0.00357222	7.90578e-54	2.74414e-52	32056	1
OGFOD3	ENSG00000181396	0.00357042	6.9653e-08	4.53317e-07	5034	1
RPL38	ENSG00000172809	0.00357041	4.13692e-155	3.41037e-153	43236	1
SORD	ENSG00000140263	0.00357024	0.000675347	0.00244162	1902	1
POLR3D	ENSG00000168495	0.00356883	0.000391178	0.00147383	3325	1
HLA-DMA	ENSG00000204257	0.00356878	1.48842e-27	2.96335e-26	27871	1
BCL2A1	ENSG00000140379	0.00356844	2.07451e-18	2.88029e-17	17227	1
KIAA0930	ENSG00000100364	0.00356658	7.63715e-09	5.44999e-08	3409	1
VTI1B	ENSG00000100568	0.00356644	3.58373e-14	3.91465e-13	12649	1
RBM28	ENSG00000106344	0.00356644	7.26407e-09	5.19991e-08	4277	1
TAF5	ENSG00000148835	0.00356546	0.00239323	0.00764262	1369	1
SLC25A37	ENSG00000147454	0.00356471	5.98491e-14	6.43978e-13	5945	1
TPM4	ENSG00000167460	0.00356391	4.0412e-31	8.84704e-30	28329	1
ITGA5	ENSG00000161638	0.00356082	3.14885e-06	1.67868e-05	3790	1
UQCRHL	ENSG00000233954	0.00355902	5.15453e-06	2.65406e-05	2801	1
DYNLL1	ENSG00000088986	0.00355863	3.8729e-60	1.47003e-58	37550	1
DOK2	ENSG00000147443	0.00355704	5.67851e-22	9.18075e-21	14295	1
ZCCHC10	ENSG00000155329	0.00355687	7.35434e-15	8.39254e-14	8079	1
TSPAN17	ENSG00000048140	0.00355603	7.66465e-05	0.000328059	3378	1
MAP7D3	ENSG00000129680	0.003554	1.51093e-05	7.28005e-05	2561	1
GPR171	ENSG00000174946	0.0035518	3.33435e-10	2.7198e-09	4617	1
ACOT2	ENSG00000119673	0.00355153	0.000134276	0.000550457	3189	1
TRPV2	ENSG00000187688	0.00355075	5.74798e-13	5.89243e-12	7211	1
HK3	ENSG00000160883	0.0035502	0.00489905	0.0144292	1127	1
U2SURP	ENSG00000163714	0.0035496	8.32789e-32	1.85653e-30	15815	1
ZDHHC12	ENSG00000160446	0.00354832	1.36921e-10	1.15769e-09	9370	1
MRPL24	ENSG00000143314	0.00354798	5.10471e-10	4.09723e-09	6901	1
CEND1	ENSG00000184524	0.00354642	0.00325413	0.0100776	206	1
POLDIP3	ENSG00000100227	0.00354604	5.48989e-10	4.39747e-09	7517	1
TMEM138	ENSG00000149483	0.0035455	2.88268e-10	2.36287e-09	5945	1
POLE4	ENSG00000115350	0.00354131	1.34338e-19	1.98165e-18	11977	1
CALM1	ENSG00000198668	0.00354032	1.03067e-27	2.05718e-26	46064	1
MCAT	ENSG00000100294	0.00353869	0.00203651	0.00660938	1967	1
SLC35B1	ENSG00000121073	0.00353759	2.33625e-10	1.92896e-09	7775	1
DNAJB6	ENSG00000105993	0.00353619	1.00272e-30	2.17711e-29	32924	1
SHMT2	ENSG00000182199	0.0035358	2.13245e-15	2.51947e-14	10240	1
NTHL1	ENSG00000065057	0.00353345	1.41595e-05	6.8579e-05	2436	1
POLR3K	ENSG00000161980	0.00353241	2.8819e-06	1.54365e-05	6486	1
PLEKHA1	ENSG00000107679	0.00353183	3.56725e-09	2.62372e-08	3433	1
TMEM186	ENSG00000184857	0.00353044	0.0153814	0.0392737	1285	1
NAF1	ENSG00000145414	0.00352972	5.86525e-14	6.31962e-13	9028	1
HTATIP2	ENSG00000109854	0.00352967	4.68286e-09	3.4047e-08	10014	1
HM13	ENSG00000101294	0.00352892	1.88518e-16	2.3738e-15	19377	1
ACAP2	ENSG00000114331	0.00352862	1.70964e-31	3.77935e-30	15342	1
UBE2L6	ENSG00000156587	0.00352801	5.90313e-24	1.02563e-22	22189	1
SLC25A19	ENSG00000125454	0.0035276	8.18074e-12	7.63922e-11	8895	1
SUMO1	ENSG00000116030	0.00352631	4.18012e-36	1.04688e-34	21856	1
PDLIM2	ENSG00000120913	0.00352623	7.58962e-12	7.1082e-11	7410	1
ELOVL1	ENSG00000066322	0.00352527	1.49278e-11	1.36655e-10	11360	1
WDR48	ENSG00000114742	0.0035239	1.19872e-11	1.10631e-10	5461	1
CHMP1B	ENSG00000255112	0.00352374	1.89866e-17	2.51481e-16	19678	1
KPTN	ENSG00000118162	0.00352283	0.00518395	0.0151359	967	1
PUS3	ENSG00000110060	0.00352122	6.76603e-06	3.44018e-05	3018	1
XPC	ENSG00000154767	0.0035206	1.15122e-09	8.9016e-09	6427	1
TBC1D7	ENSG00000145979	0.0035204	1.3182e-07	8.31255e-07	3996	1
CTSA	ENSG00000064601	0.00351962	4.19495e-19	6.06371e-18	18778	1
GPKOW	ENSG00000068394	0.00351851	6.10352e-05	0.000265402	3693	1
NOL8	ENSG00000198000	0.00351788	5.16124e-09	3.73877e-08	5713	1
ADTRP	ENSG00000111863	0.00351696	0.00079267	0.00281688	2016	1
ATF5	ENSG00000169136	0.00351489	4.07389e-08	2.71959e-07	8883	1
RRP8	ENSG00000132275	0.00351452	4.76641e-07	2.81924e-06	5086	1
ADCK2	ENSG00000133597	0.00351389	8.00013e-05	0.000341586	2226	1
ITPA	ENSG00000125877	0.00351375	1.6696e-15	1.99445e-14	10522	1
YME1L1	ENSG00000136758	0.00351224	4.2356e-29	8.8096e-28	19537	1
GBP3	ENSG00000117226	0.00351156	4.85811e-08	3.20928e-07	3567	1
TOMM34	ENSG00000025772	0.00350605	2.45007e-06	1.32399e-05	4845	1
TOE1	ENSG00000132773	0.00350462	0.000163197	0.000659284	3416	1
PAK1IP1	ENSG00000111845	0.00350438	4.44917e-07	2.64018e-06	4833	1
B4GALT3	ENSG00000158850	0.00350433	3.58903e-09	2.63728e-08	7143	1
CHD3	ENSG00000170004	0.003501	2.41957e-13	2.53959e-12	6285	1
EXOSC2	ENSG00000130713	0.00349973	0.00258295	0.00818968	2102	1
KNOP1	ENSG00000103550	0.00349885	3.17449e-06	1.68893e-05	2341	1
CYBB	ENSG00000165168	0.00349752	7.61599e-21	1.17951e-19	10389	1
FASTK	ENSG00000164896	0.00349506	1.87005e-09	1.42044e-08	6688	1
KEAP1	ENSG00000079999	0.00349449	2.22831e-06	1.2116e-05	6094	1
GPR183	ENSG00000169508	0.00349434	1.18579e-13	1.25712e-12	26701	1
YY1	ENSG00000100811	0.00349429	4.1566e-21	6.53333e-20	13396	1
TCP11L2	ENSG00000166046	0.00349405	1.70046e-09	1.29711e-08	3393	1
MPHOSPH8	ENSG00000196199	0.00349371	5.66034e-26	1.06404e-24	19119	1
BAZ1A	ENSG00000198604	0.00349354	2.32608e-23	3.9461e-22	17537	1
NPL	ENSG00000135838	0.00349341	1.02065e-06	5.79072e-06	3127	1
GNG5	ENSG00000174021	0.00349321	2.31837e-31	5.11074e-30	31840	1
TAF10	ENSG00000166337	0.00349231	2.26186e-14	2.51057e-13	11066	1
TRAF4	ENSG00000076604	0.00349221	1.59887e-08	1.10947e-07	10907	1
EXOSC5	ENSG00000077348	0.00349181	8.90745e-07	5.08428e-06	4977	1
ZDHHC7	ENSG00000153786	0.00349127	8.15356e-05	0.000347762	2735	1
DPEP2	ENSG00000167261	0.00348452	3.50865e-07	2.10519e-06	2012	1
MPND	ENSG00000008382	0.00348407	0.000623367	0.00226924	1961	1
TRAF1	ENSG00000056558	0.00348357	9.50602e-11	8.18614e-10	11406	1
IRF4	ENSG00000137265	0.00348326	7.2373e-13	7.36196e-12	7758	1
RAB20	ENSG00000139832	0.0034816	9.82236e-06	4.85232e-05	4590	1
ABTB1	ENSG00000114626	0.00348088	6.41044e-16	7.83509e-15	7898	1
RIC3	ENSG00000166405	0.00348051	2.13443e-12	2.10085e-11	4976	1
UBXN4	ENSG00000144224	0.00348039	7.53215e-28	1.51485e-26	23398	1
DNTTIP2	ENSG00000067334	0.00348023	8.53024e-23	1.42273e-21	18007	1
GTF2B	ENSG00000137947	0.00347856	7.11113e-25	1.27613e-23	25212	1
COG4	ENSG00000103051	0.00347791	1.47179e-07	9.22597e-07	3719	1
RASSF2	ENSG00000101265	0.00347721	7.44576e-17	9.55037e-16	7582	1
MOCS3	ENSG00000124217	0.00347631	0.00822199	0.0227235	1080	1
TLR6	ENSG00000174130	0.00347518	0.00176947	0.00580941	1051	1
SLC4A1AP	ENSG00000163798	0.00347136	7.26699e-09	5.19991e-08	6761	1
ALG2	ENSG00000119523	0.00347131	1.90546e-08	1.30958e-07	7109	1
MREG	ENSG00000118242	0.00346966	0.00853514	0.0234539	1554	1
CREG1	ENSG00000143162	0.00346897	3.364e-09	2.48578e-08	7363	1
KCTD10	ENSG00000110906	0.003465	0.00106408	0.00368057	2737	1
MIIP	ENSG00000116691	0.0034649	6.01961e-10	4.79992e-09	8020	1
ELP5	ENSG00000170291	0.00346295	1.79265e-09	1.36414e-08	7789	1
NLE1	ENSG00000073536	0.00346289	0.000344807	0.00131224	1855	1
CHST7	ENSG00000147119	0.00346246	0.00461332	0.0136998	2389	1
FTSJ1	ENSG00000068438	0.00346191	7.4247e-08	4.82224e-07	6297	1
WIPI1	ENSG00000070540	0.0034613	3.23016e-05	0.000147213	3504	1
NUDT18	ENSG00000275074	0.00346115	9.91454e-05	0.000415371	2598	1
TIMM23B	ENSG00000204152	0.00346057	0.00589314	0.016981	2078	1
PKIB	ENSG00000135549	0.00345994	0.00603341	0.0173221	1818	1
HBP1	ENSG00000105856	0.00345927	7.39369e-21	1.14958e-19	16630	1
SURF4	ENSG00000148248	0.00345833	2.45198e-14	2.71398e-13	16900	1
PGD	ENSG00000142657	0.00345807	1.43484e-10	1.20994e-09	10059	1
NSMCE1	ENSG00000169189	0.00345606	4.46215e-12	4.25719e-11	9548	1
FAM114A2	ENSG00000055147	0.00345519	2.60317e-05	0.000119915	3168	1
MIS18BP1	ENSG00000129534	0.00345329	2.65309e-16	3.31859e-15	9359	1
BTN3A2	ENSG00000186470	0.00345327	3.53533e-15	4.11753e-14	11515	1
CCDC86	ENSG00000110104	0.00345277	0.000784912	0.00279433	2624	1
GLIPR1	ENSG00000139278	0.00345231	5.65066e-23	9.47444e-22	20593	1
SYAP1	ENSG00000169895	0.00345148	1.52709e-16	1.9352e-15	20451	1
UMPS	ENSG00000114491	0.00345115	5.59413e-05	0.000244596	3543	1
DNAJA2	ENSG00000069345	0.00345037	3.96995e-16	4.92063e-15	19537	1
MAP2K3	ENSG00000034152	0.00345035	1.13558e-13	1.2055e-12	16457	1
SSPN	ENSG00000123096	0.00345034	0.00023059	0.000909489	2062	1
TCN2	ENSG00000185339	0.00344917	2.30635e-05	0.000107273	3849	1
WDR74	ENSG00000133316	0.00344837	3.06667e-15	3.58224e-14	17944	1
SLC12A4	ENSG00000124067	0.00344664	0.00570724	0.0165024	877	1
FUNDC1	ENSG00000069509	0.0034463	0.000843561	0.00298166	2738	1
DUSP5	ENSG00000138166	0.00344477	6.83761e-12	6.43435e-11	9040	1
IL6R	ENSG00000160712	0.0034433	2.07248e-10	1.72376e-09	7189	1
TRMT11	ENSG00000066651	0.0034431	0.000547537	0.00201217	2240	1
CCDC137	ENSG00000185298	0.00344303	4.8048e-08	3.17803e-07	6149	1
	ENSG00000177706	0.0034399	0.00167394	0.00553828	1107	1
RABAC1	ENSG00000105404	0.00343868	6.86633e-25	1.2336e-23	26660	1
DUSP3	ENSG00000108861	0.0034382	1.2898e-07	8.14318e-07	5139	1
TMEM230	ENSG00000089063	0.00343792	6.73005e-21	1.04944e-19	15985	1
TAX1BP1	ENSG00000106052	0.00343784	1.68256e-29	3.55088e-28	22884	1
CFLAR	ENSG00000003402	0.0034374	2.26189e-19	3.31493e-18	21999	1
LTC4S	ENSG00000213316	0.00343599	0.000370521	0.00140268	1673	1
CENPH	ENSG00000153044	0.00343561	0.000482299	0.00179156	2002	1
AHR	ENSG00000106546	0.00343547	7.3408e-11	6.38759e-10	9702	1
ZNF880	ENSG00000221923	0.00343526	0.00155892	0.00519464	1939	1
ZNF267	ENSG00000185947	0.00343448	1.68251e-12	1.67279e-11	11764	1
TFPI	ENSG00000003436	0.00343403	0.0128605	0.0336069	308	1
STARD4	ENSG00000164211	0.00343317	0.00013092	0.000537955	2451	1
CAP1	ENSG00000131236	0.00343261	2.54078e-27	4.9957e-26	30308	1
SLC12A5	ENSG00000124140	0.00343247	0.000959585	0.00335209	717	1
PTGES2	ENSG00000148334	0.00343109	1.14624e-06	6.46798e-06	5088	1
DDX60	ENSG00000137628	0.00343101	6.33245e-08	4.13661e-07	4974	1
CHAF1A	ENSG00000167670	0.00343091	1.69526e-05	8.08941e-05	3085	1
RRP1B	ENSG00000160208	0.00342661	9.18328e-09	6.52978e-08	7450	1
EIF3A	ENSG00000107581	0.00342642	1.83005e-17	2.43004e-16	22443	1
CD244	ENSG00000122223	0.00342596	0.000982839	0.00342576	1152	1
DUSP2	ENSG00000158050	0.00342574	8.3295e-06	4.17539e-05	30874	1
RBM8A	ENSG00000265241	0.00342558	2.43034e-32	5.54285e-31	34662	1
TNFRSF10D	ENSG00000173530	0.00342361	0.00189174	0.00617117	1232	1
NMRAL1	ENSG00000153406	0.00342303	3.6137e-06	1.90468e-05	5640	1
POLR2J	ENSG00000005075	0.0034203	5.44215e-22	8.80759e-21	10716	1
SURF2	ENSG00000148291	0.00341929	1.27249e-10	1.07995e-09	8078	1
GADD45A	ENSG00000116717	0.0034169	4.26775e-07	2.54043e-06	6627	1
CMTM3	ENSG00000140931	0.00341686	1.23958e-09	9.56607e-09	6948	1
SORBS3	ENSG00000120896	0.00341531	2.23686e-05	0.000104458	2744	1
TBL2	ENSG00000106638	0.00341523	0.000407262	0.00152752	2637	1
GJB2	ENSG00000165474	0.00341515	0.00610173	0.0174877	437	1
FBXL6	ENSG00000182325	0.00341435	0.00741776	0.0207509	1568	1
CARD6	ENSG00000132357	0.00341352	0.0178529	0.0447397	921	1
CD53	ENSG00000143119	0.00341299	8.86117e-33	2.04155e-31	33658	1
WDR45B	ENSG00000141580	0.00341279	4.58214e-11	4.05854e-10	7908	1
ARHGEF40	ENSG00000165801	0.00341227	0.00225079	0.00723213	866	1
RIT1	ENSG00000143622	0.00341101	1.35042e-10	1.14241e-09	6586	1
YIPF2	ENSG00000130733	0.00341025	1.34184e-05	6.51492e-05	4301	1
NCOA4	ENSG00000266412	0.00341023	5.5268e-17	7.12944e-16	13524	1
MRPL35	ENSG00000132313	0.0034092	6.6077e-07	3.84369e-06	4450	1
ANAPC15	ENSG00000110200	0.00340797	3.49127e-09	2.57022e-08	6777	1
FUCA1	ENSG00000179163	0.00340693	1.82536e-06	1.00214e-05	4503	1
TMEM216	ENSG00000187049	0.00340602	9.51081e-05	0.000399833	4223	1
TP53RK	ENSG00000172315	0.00340505	3.28397e-05	0.000149407	5340	1
TADA3	ENSG00000171148	0.00340359	4.51039e-15	5.2186e-14	11444	1
GNPDA1	ENSG00000113552	0.00340311	5.22951e-08	3.4374e-07	5302	1
NUBP2	ENSG00000095906	0.00340181	8.60252e-12	8.02361e-11	8436	1
RCAN1	ENSG00000159200	0.00340179	0.00244312	0.00778532	1954	1
MPV17	ENSG00000115204	0.00340119	3.92426e-10	3.18203e-09	8269	1
NDUFA4	ENSG00000189043	0.00340041	2.392e-49	7.74245e-48	35812	1
CD1C	ENSG00000158481	0.0034004	3.81794e-05	0.000171921	2611	1
SNRPG	ENSG00000143977	0.00340026	1.73292e-38	4.54869e-37	29590	1
KDM6B	ENSG00000132510	0.00339989	1.66708e-18	2.32891e-17	22436	1
RNF135	ENSG00000181481	0.00339941	1.3813e-05	6.6942e-05	3646	1
RPL14	ENSG00000188846	0.00339909	9.50651e-71	4.1797e-69	47560	1
SIT1	ENSG00000137078	0.0033982	1.5918e-11	1.45384e-10	6969	1
CLIC2	ENSG00000155962	0.00339705	0.00924099	0.0251576	1953	1
NRIP3	ENSG00000175352	0.00339677	0.00169662	0.00560629	1646	1
SERP1	ENSG00000120742	0.00339083	5.96644e-34	1.4201e-32	38197	1
TAF1D	ENSG00000166012	0.00339066	1.01357e-26	1.95168e-25	22119	1
OASL	ENSG00000135114	0.00339059	1.00767e-11	9.36e-11	11368	1
MUTYH	ENSG00000132781	0.00338915	0.00119251	0.00408198	2435	1
PBX2	ENSG00000204304	0.00338876	6.12384e-05	0.000266213	2916	1
CAMK1	ENSG00000134072	0.00338864	3.86285e-06	2.02656e-05	4132	1
ARFIP2	ENSG00000132254	0.00338746	2.99365e-07	1.81407e-06	5195	1
GRPEL1	ENSG00000109519	0.00338335	1.13133e-14	1.2745e-13	11280	1
MARCKS	ENSG00000277443	0.00338237	9.03651e-10	7.04234e-09	10259	1
EFNA4	ENSG00000243364	0.00338143	0.00335625	0.0103533	1192	1
RANBP6	ENSG00000137040	0.00338129	0.0137343	0.0355903	1965	1
CEBPZ	ENSG00000115816	0.00337987	5.2077e-22	8.43679e-21	15944	1
ZNF518B	ENSG00000178163	0.00337652	0.00840155	0.0231306	1954	1
BRD8	ENSG00000112983	0.00337558	7.29455e-08	4.73966e-07	3590	1
E2F6	ENSG00000169016	0.00337538	0.0023776	0.00759949	2445	1
TRIM21	ENSG00000132109	0.00337512	8.57311e-06	4.28872e-05	4613	1
PLEC	ENSG00000178209	0.00337482	2.09309e-11	1.89853e-10	10629	1
EXOSC9	ENSG00000123737	0.00337245	2.03505e-07	1.25676e-06	5973	1
CD2	ENSG00000116824	0.00337156	4.56086e-11	4.04195e-10	19903	1
FAM3A	ENSG00000071889	0.00337154	3.65415e-06	1.92344e-05	4376	1
SAP30L	ENSG00000164576	0.00337094	0.00093826	0.00328775	1593	1
IL18	ENSG00000150782	0.00337067	0.000328109	0.00125503	4002	1
MFSD1	ENSG00000118855	0.00336857	2.29276e-11	2.07134e-10	10106	1
DHFR	ENSG00000228716	0.0033684	0.00372538	0.0113548	1712	1
SIGMAR1	ENSG00000147955	0.00336717	0.00148085	0.00496061	3654	1
SRD5A3	ENSG00000128039	0.00336714	5.11434e-05	0.000224798	2630	1
TRAF3IP2	ENSG00000056972	0.00336676	0.000478186	0.00177712	2783	1
CASP7	ENSG00000165806	0.00336571	0.000287286	0.00111015	4839	1
ZFYVE16	ENSG00000039319	0.0033647	7.05392e-11	6.15148e-10	5405	1
CRACR2B	ENSG00000177685	0.00336416	0.00573896	0.016579	1203	1
SNIP1	ENSG00000163877	0.00336409	1.00646e-06	5.71592e-06	5085	1
KCNN4	ENSG00000104783	0.00336341	1.8556e-05	8.80408e-05	4486	1
SIGLEC9	ENSG00000129450	0.00336322	0.000452542	0.00168696	1667	1
YIPF1	ENSG00000058799	0.00336052	1.43498e-05	6.94371e-05	4504	1
ATAD2	ENSG00000156802	0.00336036	1.11625e-06	6.31227e-06	3302	1
NUSAP1	ENSG00000137804	0.00335968	1.6928e-06	9.34879e-06	2518	1
ATP6V0B	ENSG00000117410	0.00335899	4.45767e-19	6.42002e-18	26156	1
RILP	ENSG00000167705	0.0033589	0.000203089	0.000809289	2462	1
ITGB3BP	ENSG00000142856	0.00335745	7.8657e-06	3.96239e-05	3014	1
MFSD12	ENSG00000161091	0.00335667	1.21926e-06	6.86288e-06	4995	1
APPL1	ENSG00000157500	0.00335654	3.8615e-12	3.72454e-11	8133	1
MVD	ENSG00000167508	0.00335445	5.00782e-08	3.30265e-07	5265	1
TUBG1	ENSG00000131462	0.00335337	0.000147937	0.000601477	2572	1
PRKAG1	ENSG00000181929	0.00335231	2.5575e-07	1.56233e-06	6788	1
GPBP1	ENSG00000062194	0.00335225	9.2881e-27	1.79502e-25	25037	1
DHRS13	ENSG00000167536	0.00335173	0.00812834	0.0224922	1537	1
MLEC	ENSG00000110917	0.00335148	3.55329e-12	3.43565e-11	9611	1
GET4	ENSG00000239857	0.00335117	0.00100508	0.00349405	3935	1
	ENSG00000130489	0.00335112	3.05051e-06	1.62845e-05	11299	1
MFSD3	ENSG00000167700	0.00335109	0.01927	0.0477691	1428	1
OAS2	ENSG00000111335	0.00335106	4.04401e-09	2.95925e-08	8550	1
WDR3	ENSG00000065183	0.00335084	0.00325302	0.0100761	1661	1
RPSA	ENSG00000168028	0.00335008	6.10147e-34	1.45006e-32	46258	1
LMF2	ENSG00000100258	0.00334968	1.63097e-10	1.37022e-09	9119	1
IFNGR2	ENSG00000159128	0.00334926	9.63427e-14	1.02757e-12	10394	1
POLG2	ENSG00000256525	0.00334891	0.00135023	0.0045734	1743	1
NAGA	ENSG00000198951	0.00334815	5.76687e-06	2.95494e-05	5498	1
SETD9	ENSG00000155542	0.00334797	0.00151531	0.00505785	1475	1
RNMT	ENSG00000101654	0.00334717	4.15749e-22	6.77003e-21	15744	1
SSBP1	ENSG00000106028	0.00334678	1.64228e-29	3.47049e-28	22055	1
BTBD19	ENSG00000222009	0.00334617	0.00674688	0.019114	927	1
LDHB	ENSG00000111716	0.0033457	4.30525e-47	1.31806e-45	29257	1
PRCC	ENSG00000143294	0.00334533	3.0612e-09	2.27371e-08	9010	1
MYOF	ENSG00000138119	0.0033451	0.00375496	0.0114339	1907	1
FCGR2B	ENSG00000072694	0.00334451	5.59454e-13	5.74256e-12	8643	1
RSF1	ENSG00000048649	0.00334449	3.09023e-26	5.85774e-25	14165	1
SRRD	ENSG00000100104	0.00334394	0.004526	0.0134809	1709	1
ADAM12	ENSG00000148848	0.00334228	0.00795015	0.0220763	820	1
E2F4	ENSG00000205250	0.00334192	2.0123e-07	1.24319e-06	6317	1
CRELD2	ENSG00000184164	0.00334145	1.59976e-08	1.1096e-07	9548	1
TSPAN18	ENSG00000157570	0.00334127	0.00511797	0.0149764	310	1
GPATCH2	ENSG00000092978	0.00333949	4.23961e-10	3.42545e-09	4729	1
GLYCTK	ENSG00000168237	0.00333883	0.00376021	0.0114455	2135	1
GDE1	ENSG00000006007	0.00333861	4.21154e-06	2.19566e-05	6117	1
WDR45	ENSG00000196998	0.00333856	4.04091e-12	3.88812e-11	8170	1
MDGA1	ENSG00000112139	0.00333847	0.0143836	0.0370426	481	1
NRBF2	ENSG00000148572	0.00333793	1.77976e-12	1.76504e-11	12353	1
SMPD2	ENSG00000135587	0.00333773	0.000563671	0.00206724	3489	1
INTS5	ENSG00000185085	0.0033361	0.0110472	0.0294891	1849	1
NOLC1	ENSG00000166197	0.00333594	2.35126e-12	2.30295e-11	10957	1
TMEM185B	ENSG00000226479	0.00333413	0.00387969	0.0117639	2338	1
SLC5A3	ENSG00000198743	0.00333392	4.28353e-09	3.12729e-08	8198	1
RTP4	ENSG00000136514	0.00333312	0.00107389	0.00371286	2513	1
FKBP2	ENSG00000173486	0.0033327	8.79947e-16	1.06645e-14	17003	1
IRF2	ENSG00000168310	0.00333252	1.10206e-12	1.11318e-11	11574	1
LRRC42	ENSG00000116212	0.00333224	0.000229683	0.000906363	2345	1
ZRANB2	ENSG00000132485	0.00333164	1.83641e-20	2.78683e-19	10869	1
STK25	ENSG00000115694	0.00332922	1.0166e-06	5.77144e-06	5952	1
BCAT1	ENSG00000060982	0.0033287	2.38109e-06	1.28804e-05	3320	1
COASY	ENSG00000068120	0.00332637	3.09812e-06	1.65275e-05	4713	1
PPP1R14B	ENSG00000173457	0.00332589	2.32089e-07	1.42716e-06	8662	1
CSTF1	ENSG00000101138	0.00332573	0.00058546	0.00214208	4534	1
HDAC3	ENSG00000171720	0.00332483	1.512e-08	1.05195e-07	6923	1
GTF3C4	ENSG00000125484	0.00332457	0.0131029	0.0341274	1651	1
LMAN1	ENSG00000074695	0.0033245	7.58783e-10	5.96623e-09	13800	1
USP16	ENSG00000156256	0.00332449	2.74433e-16	3.42565e-15	15488	1
PARP12	ENSG00000059378	0.00332422	8.71126e-08	5.60951e-07	6471	1
PLEKHO1	ENSG00000023902	0.00332349	1.05451e-14	1.19135e-13	9923	1
COMMD8	ENSG00000169019	0.00332253	8.81994e-06	4.40072e-05	8977	1
ERP29	ENSG00000089248	0.00332205	5.49858e-34	1.31269e-32	27799	1
DNMT1	ENSG00000130816	0.00332131	4.90418e-15	5.66646e-14	12439	1
B3GNT5	ENSG00000176597	0.00332025	0.000561925	0.00206265	2491	1
TBC1D20	ENSG00000125875	0.00331931	8.83515e-06	4.40311e-05	3369	1
PHB2	ENSG00000215021	0.00331927	4.60086e-22	7.47664e-21	21696	1
NOM1	ENSG00000146909	0.00331884	6.98316e-05	0.00030117	3314	1
ETS2	ENSG00000157557	0.00331851	2.25242e-08	1.53802e-07	6808	1
TPGS2	ENSG00000134779	0.00331691	3.15257e-07	1.90406e-06	5279	1
CDK5	ENSG00000164885	0.00331261	0.000221113	0.000876698	3618	1
MIA3	ENSG00000154305	0.00330982	1.31355e-12	1.31504e-11	7909	1
EXOSC4	ENSG00000178896	0.00330766	3.43893e-06	1.81741e-05	5078	1
SWSAP1	ENSG00000173928	0.0033045	0.00999477	0.0269869	1566	1
CNOT3	ENSG00000088038	0.00330411	0.000135703	0.0005553	4438	1
CD38	ENSG00000004468	0.00330394	1.35671e-08	9.49336e-08	6799	1
ETHE1	ENSG00000105755	0.00330287	2.66889e-09	1.99637e-08	11222	1
DPM2	ENSG00000136908	0.00330169	3.99667e-07	2.38534e-06	6724	1
MANF	ENSG00000145050	0.00330084	3.5004e-12	3.38657e-11	13584	1
TRIM25	ENSG00000121060	0.00330053	0.000144929	0.000590611	5089	1
PTAFR	ENSG00000169403	0.00330047	7.79628e-05	0.000333242	4110	1
TREM2	ENSG00000095970	0.0033004	0.000165123	0.000666384	2472	1
KRCC1	ENSG00000172086	0.00329773	1.72159e-10	1.44253e-09	8022	1
RAB11FIP1	ENSG00000156675	0.00329708	3.92883e-11	3.4975e-10	15807	1
MCEMP1	ENSG00000183019	0.00329666	1.87435e-05	8.88508e-05	1121	1
LCP2	ENSG00000043462	0.00329629	4.11491e-15	4.768e-14	14892	1
ICAM4	ENSG00000105371	0.00329569	0.00338489	0.0104238	1708	1
CD300C	ENSG00000167850	0.00329512	0.0124226	0.0326401	2117	1
NUDT16	ENSG00000198585	0.00329504	7.23031e-07	4.18433e-06	4117	1
EIF3K	ENSG00000178982	0.00329492	5.28453e-27	1.03009e-25	38388	1
NBN	ENSG00000104320	0.00329464	2.83794e-09	2.11284e-08	7990	1
AKIP1	ENSG00000166452	0.00329352	0.0030909	0.00961534	4598	1
SLC5A6	ENSG00000138074	0.00329334	0.0104905	0.0281622	2716	1
PPIL4	ENSG00000131013	0.00329315	3.37691e-12	3.2691e-11	9597	1
TIMM8A	ENSG00000126953	0.003293	0.00584007	0.0168557	2035	1
HEXB	ENSG00000049860	0.00329279	1.41816e-10	1.19715e-09	10827	1
RABL2B	ENSG00000079974	0.00329149	0.00656834	0.0186683	1360	1
TMEM88	ENSG00000167874	0.00329122	0.000356279	0.00135135	768	1
SIGLEC10	ENSG00000142512	0.00329008	6.21587e-06	3.1737e-05	5012	1
NR4A2	ENSG00000153234	0.00328964	2.10773e-18	2.92385e-17	29844	1
ORMDL2	ENSG00000123353	0.00328957	3.7635e-10	3.0548e-09	11019	1
GALK1	ENSG00000108479	0.00328844	9.44299e-06	4.68685e-05	5796	1
PLK3	ENSG00000173846	0.00328794	2.58768e-13	2.70706e-12	13703	1
C5AR1	ENSG00000197405	0.00328744	1.68668e-05	8.05089e-05	4425	1
LDHA	ENSG00000134333	0.00328742	9.57461e-13	9.70211e-12	38022	1
SAFB2	ENSG00000130254	0.00328689	6.35158e-14	6.82967e-13	14566	1
SUB1	ENSG00000113387	0.00328666	4.72337e-32	1.06195e-30	40090	1
CMC2	ENSG00000103121	0.00328599	3.81786e-13	3.95737e-12	15612	1
HGH1	ENSG00000235173	0.00328587	0.0122078	0.0321592	1284	1
MED18	ENSG00000130772	0.00328574	0.00745994	0.0208467	1946	1
DRAM1	ENSG00000136048	0.00328515	2.34198e-05	0.000108707	4953	1
HAUS2	ENSG00000137814	0.00328116	0.0004051	0.00152122	4638	1
UBE2Q2	ENSG00000140367	0.00327983	7.11565e-10	5.62289e-09	3938	1
DRAP1	ENSG00000175550	0.00327957	2.409e-19	3.52399e-18	27256	1
EMILIN2	ENSG00000132205	0.00327888	6.77045e-06	3.44132e-05	4668	1
ZPR1	ENSG00000109917	0.00327854	1.60904e-07	1.00544e-06	10816	1
STK16	ENSG00000115661	0.00327736	3.68065e-06	1.93611e-05	4920	1
COQ9	ENSG00000088682	0.00327735	0.00388774	0.0117861	3869	1
SCAMP2	ENSG00000140497	0.00327731	7.23465e-10	5.71122e-09	18736	1
M6PR	ENSG00000003056	0.00327548	2.43616e-13	2.5553e-12	17657	1
UPP1	ENSG00000183696	0.00327543	9.83096e-12	9.13708e-11	9994	1
GAS2L1	ENSG00000185340	0.00327463	0.00592959	0.0170705	1137	1
TOR4A	ENSG00000198113	0.00327439	0.00763405	0.0212695	1212	1
EFR3A	ENSG00000132294	0.00327263	1.23789e-13	1.31147e-12	9780	1
VMA21	ENSG00000160131	0.00327186	1.1233e-10	9.57953e-10	9738	1
NDUFB4	ENSG00000065518	0.00326992	1.37058e-28	2.79916e-27	25896	1
ANXA1	ENSG00000135046	0.00326882	6.30029e-30	1.34214e-28	21036	1
SH3D21	ENSG00000214193	0.00326876	0.0013981	0.00471234	864	1
EIF1AX	ENSG00000173674	0.00326785	6.07579e-22	9.79303e-21	20781	1
ANKRD11	ENSG00000167522	0.00326696	1.41912e-16	1.80416e-15	12998	1
BEST1	ENSG00000167995	0.00326529	0.0144263	0.0371345	1927	1
AASDH	ENSG00000157426	0.00326432	0.000895364	0.00315179	2288	1
PEX10	ENSG00000157911	0.00326417	0.00103712	0.00359911	2007	1
DBNL	ENSG00000136279	0.00326394	3.03973e-14	3.34349e-13	17517	1
ARID4B	ENSG00000054267	0.00326372	2.08629e-17	2.75871e-16	24273	1
NUDT5	ENSG00000165609	0.00326343	9.39687e-11	8.10979e-10	11728	1
TUBA4A	ENSG00000127824	0.00326247	6.22244e-11	5.45644e-10	23069	1
IRF7	ENSG00000185507	0.00326013	2.82236e-14	3.11305e-13	21942	1
MSTO1	ENSG00000125459	0.00325873	0.0141282	0.0364441	1750	1
IDS	ENSG00000010404	0.00325855	2.09531e-14	2.33061e-13	26261	1
TNFRSF1B	ENSG00000028137	0.00325843	1.15317e-10	9.82896e-10	22566	1
HMOX1	ENSG00000100292	0.00325618	4.79446e-08	3.17252e-07	7108	1
C6orf89	ENSG00000198663	0.00325556	1.62545e-07	1.01449e-06	7588	1
NANS	ENSG00000095380	0.00325468	2.65721e-12	2.59299e-11	15021	1
TMEM53	ENSG00000126106	0.00325303	0.0181433	0.0453628	1338	1
ICA1	ENSG00000003147	0.00325161	0.00441353	0.0131806	2557	1
RARA	ENSG00000131759	0.00325119	5.16955e-10	4.14507e-09	11232	1
LRR1	ENSG00000165501	0.003251	0.00234574	0.00750566	3599	1
HAUS4	ENSG00000092036	0.00325082	1.96647e-05	9.29113e-05	4734	1
	ENSG00000172850	0.00325021	5.42242e-14	5.86244e-13	14746	1
GRWD1	ENSG00000105447	0.00325012	0.000110062	0.000457356	7240	1
ARSA	ENSG00000100299	0.0032497	3.68039e-07	2.20239e-06	8972	1
SNX17	ENSG00000115234	0.00324886	1.03039e-12	1.04278e-11	15858	1
MITF	ENSG00000187098	0.00324529	0.0117349	0.0311071	1098	1
TSSC4	ENSG00000184281	0.00324366	9.53321e-08	6.11144e-07	11848	1
ATAD3A	ENSG00000197785	0.00324137	0.000274893	0.00106512	1879	1
TARBP2	ENSG00000139546	0.00324001	0.000702468	0.00252869	3382	1
PTP4A3	ENSG00000184489	0.00323995	0.00937275	0.0254944	3273	1
AGGF1	ENSG00000164252	0.00323682	2.61326e-07	1.59394e-06	6889	1
DDX55	ENSG00000111364	0.00323669	0.000212935	0.000846181	3247	1
CDC34	ENSG00000099804	0.00323623	9.75334e-06	4.82123e-05	3742	1
PGAM1	ENSG00000171314	0.00323565	4.46187e-17	5.78872e-16	26630	1
CHMP2A	ENSG00000130724	0.00323538	4.20054e-16	5.19424e-15	17742	1
BRMS1	ENSG00000174744	0.00323526	4.83145e-09	3.50951e-08	10688	1
IL17RA	ENSG00000177663	0.00323515	2.8966e-07	1.7593e-06	4951	1
WDR55	ENSG00000120314	0.00323495	1.93652e-05	9.15237e-05	4834	1
UTP3	ENSG00000132467	0.00323246	6.27021e-07	3.65678e-06	5827	1
CASP10	ENSG00000003400	0.00323172	0.00317745	0.00985744	1750	1
DDOST	ENSG00000244038	0.00323164	6.07882e-10	4.84469e-09	18495	1
CHCHD4	ENSG00000163528	0.00323076	0.00532697	0.0155191	2061	1
BAK1	ENSG00000030110	0.00323044	9.48863e-07	5.40237e-06	9535	1
CEP41	ENSG00000106477	0.00323036	0.0161972	0.0410847	833	1
P2RX4	ENSG00000135124	0.00322859	7.35857e-06	3.72709e-05	4895	1
CCL3L3	ENSG00000276085	0.00322718	0.000103388	0.000431775	7761	1
PPFIBP1	ENSG00000110841	0.00322704	0.000886052	0.00312278	734	1
SF3B4	ENSG00000143368	0.00322646	1.3005e-09	1.0007e-08	16900	1
MATK	ENSG00000007264	0.00322618	0.0023023	0.00738865	2083	1
PUS7L	ENSG00000129317	0.00322587	1.1625e-07	7.37183e-07	4428	1
FAHD2B	ENSG00000144199	0.00322515	0.00311597	0.00968379	1811	1
OAS3	ENSG00000111331	0.00322514	4.60399e-05	0.000204639	6538	1
IER5	ENSG00000162783	0.00322495	6.15063e-10	4.89699e-09	13090	1
SURF6	ENSG00000148296	0.00322463	0.000894219	0.00314947	3192	1
ENPP2	ENSG00000136960	0.00322296	2.14959e-05	0.000100781	1911	1
SNRPD3	ENSG00000100028	0.00322247	1.25809e-19	1.85929e-18	20595	1
PHKG2	ENSG00000156873	0.00322244	5.59341e-07	3.28141e-06	5766	1
RPUSD3	ENSG00000156990	0.00322197	4.38804e-05	0.00019537	4868	1
MAP9	ENSG00000164114	0.00322192	0.000247005	0.000968681	2113	1
IFT74	ENSG00000096872	0.00322064	0.000419929	0.00157279	1572	1
TMF1	ENSG00000144747	0.00322003	2.55888e-15	3.00683e-14	15262	1
CD52	ENSG00000169442	0.00321991	8.3255e-63	3.26988e-61	33064	1
RPL10	ENSG00000147403	0.00321872	9.67233e-57	3.53565e-55	50831	1
GK	ENSG00000198814	0.00321844	8.82268e-07	5.03953e-06	10491	1
STK32C	ENSG00000165752	0.00321718	0.000675323	0.00244162	1647	1
PGLS	ENSG00000130313	0.00321691	1.9767e-15	2.34712e-14	17454	1
RWDD1	ENSG00000111832	0.00321662	3.39566e-18	4.66549e-17	19636	1
RHBDD3	ENSG00000100263	0.00321631	0.000895476	0.00315179	2069	1
RUNX3	ENSG00000020633	0.00321628	1.19301e-12	1.20197e-11	18370	1
CPSF2	ENSG00000165934	0.00321585	0.000193169	0.000772089	3727	1
AURKAIP1	ENSG00000175756	0.00321574	9.56702e-20	1.42051e-18	21971	1
COL19A1	ENSG00000082293	0.00321506	6.40095e-05	0.000277649	1392	1
NAP1L1	ENSG00000187109	0.00321264	1.74419e-47	5.38149e-46	27047	1
NFYB	ENSG00000120837	0.00321186	0.000244412	0.000959699	3831	1
DPH2	ENSG00000132768	0.00321138	0.00392655	0.0119015	3001	1
KTI12	ENSG00000198841	0.00321093	0.0110481	0.0294891	3168	1
IL10RB	ENSG00000243646	0.00321017	6.38087e-06	3.2548e-05	7336	1
RRP15	ENSG00000067533	0.00320997	3.87333e-07	2.31347e-06	5982	1
SIRT6	ENSG00000077463	0.00320882	0.000262183	0.00102187	4522	1
DTYMK	ENSG00000168393	0.00320814	0.000155412	0.000629927	4443	1
GCA	ENSG00000115271	0.00320426	4.23904e-13	4.38533e-12	8732	1
TRMT2A	ENSG00000099899	0.00320309	9.87824e-06	4.8784e-05	4417	1
RABGGTA	ENSG00000100949	0.00320097	5.30702e-06	2.72637e-05	5661	1
DSE	ENSG00000111817	0.00319768	2.50201e-06	1.34981e-05	5680	1
PALD1	ENSG00000107719	0.00319704	0.000179075	0.000719391	750	1
FAH	ENSG00000103876	0.00319694	0.0014683	0.00492482	2484	1
FPR3	ENSG00000187474	0.00319617	2.14591e-05	0.000100639	4485	1
CTDSP1	ENSG00000144579	0.00319603	5.04873e-07	2.97732e-06	5364	1
GPR108	ENSG00000125734	0.00319561	6.73295e-08	4.38917e-07	10218	1
GATAD1	ENSG00000157259	0.0031951	6.44247e-05	0.000279374	2698	1
NUB1	ENSG00000013374	0.00319509	7.43261e-09	5.31121e-08	12102	1
DDA1	ENSG00000130311	0.00319481	2.00265e-07	1.2382e-06	9040	1
CANT1	ENSG00000171302	0.00319418	0.000147765	0.000600933	5180	1
TNFAIP1	ENSG00000109079	0.00319314	0.0141352	0.0364564	2059	1
IMPACT	ENSG00000154059	0.00319295	0.00893525	0.0244008	2519	1
HINT2	ENSG00000137133	0.00319276	1.58908e-06	8.80672e-06	8785	1
LARP7	ENSG00000174720	0.0031922	9.5719e-11	8.23392e-10	11089	1
RAB37	ENSG00000172794	0.00319145	0.00302934	0.00944611	2170	1
BRD2	ENSG00000204256	0.00319108	7.6081e-16	9.27743e-15	32433	1
PSMG1	ENSG00000183527	0.00319065	0.00119353	0.00408458	3999	1
ZNF165	ENSG00000197279	0.00318967	0.0057703	0.0166634	1362	1
REEP4	ENSG00000168476	0.00318966	7.65838e-05	0.000327879	4202	1
CDKN1C	ENSG00000129757	0.00318846	0.0066661	0.0189088	1092	1
RHOG	ENSG00000177105	0.00318683	1.50324e-12	1.49926e-11	30362	1
UTP23	ENSG00000147679	0.00318657	1.02073e-06	5.79072e-06	7462	1
CCDC28B	ENSG00000160050	0.00318576	0.00418408	0.0125808	1659	1
CYTH4	ENSG00000100055	0.00318518	4.12359e-09	3.0133e-08	6565	1
EGR3	ENSG00000179388	0.00318471	0.000133984	0.000549403	3350	1
GIMAP2	ENSG00000106560	0.00318021	3.18968e-05	0.00014541	3229	1
IKBKG	ENSG00000269335	0.00318013	1.19819e-05	5.86061e-05	7476	1
EDF1	ENSG00000107223	0.003178	6.22523e-24	1.0804e-22	35500	1
ZNHIT1	ENSG00000106400	0.00317776	1.32203e-17	1.76435e-16	16182	1
	ENSG00000277203	0.00317763	0.00220336	0.00709268	1422	1
RNF40	ENSG00000103549	0.00317651	0.00019766	0.000789641	5189	1
USP36	ENSG00000055483	0.00317514	2.64771e-12	2.58531e-11	16631	1
CLTA	ENSG00000122705	0.00317491	1.79177e-17	2.38321e-16	23436	1
PFKL	ENSG00000141959	0.00317477	2.22241e-10	1.84265e-09	13555	1
AP5S1	ENSG00000125843	0.0031741	0.00141364	0.0047627	2218	1
GMPPA	ENSG00000144591	0.00317311	0.000307864	0.00118504	4981	1
RPP38	ENSG00000152464	0.00317276	2.33365e-05	0.000108383	5294	1
MOB3A	ENSG00000172081	0.003172	5.83464e-10	4.66182e-09	12080	1
PLBD1	ENSG00000121316	0.0031716	0.000289335	0.00111725	2780	1
GNL1	ENSG00000204590	0.00316874	1.32509e-08	9.27969e-08	10233	1
PIK3AP1	ENSG00000155629	0.00316856	1.09871e-07	6.99252e-07	7621	1
THG1L	ENSG00000113272	0.00316794	0.00150332	0.00502739	3554	1
	ENSG00000112096	0.00316792	1.95953e-06	1.07097e-05	21412	1
AK4	ENSG00000162433	0.00316778	0.0186861	0.0465329	854	1
GFER	ENSG00000127554	0.00316631	1.57325e-05	7.56202e-05	6312	1
CCT6A	ENSG00000146731	0.00316587	1.40172e-14	1.57016e-13	22184	1
ATP2B1	ENSG00000070961	0.00316578	1.17102e-18	1.64317e-17	19773	1
ZNF511	ENSG00000198546	0.00316541	5.77921e-05	0.000252201	6312	1
PRMT9	ENSG00000164169	0.00316479	8.31274e-10	6.52002e-09	8201	1
CALM3	ENSG00000160014	0.00316364	3.07579e-12	2.9849e-11	23483	1
ABCF1	ENSG00000204574	0.00316205	5.41855e-12	5.13562e-11	15613	1
CLN5	ENSG00000102805	0.00316197	0.00110622	0.00381218	4835	1
NTAN1	ENSG00000157045	0.00316158	3.38227e-05	0.000153658	5575	1
PLIN3	ENSG00000105355	0.00316088	2.18974e-08	1.49586e-07	9507	1
RBMX	ENSG00000147274	0.00315974	3.71256e-26	7.02059e-25	20130	1
NDUFB9	ENSG00000147684	0.00315948	2.13857e-23	3.6358e-22	21097	1
TMEM208	ENSG00000168701	0.00315937	7.80465e-10	6.13366e-09	13864	1
MEA1	ENSG00000124733	0.00315854	3.96568e-08	2.65071e-07	13888	1
MTFR1L	ENSG00000117640	0.00315796	0.00119117	0.00407828	2529	1
LACC1	ENSG00000179630	0.00315726	0.00248903	0.00791886	2932	1
TMEM63A	ENSG00000196187	0.00315472	0.00178332	0.00585003	2311	1
CD83	ENSG00000112149	0.00315396	1.50839e-10	1.27061e-09	23197	1
ATP6V1B2	ENSG00000147416	0.00315329	4.60544e-08	3.05511e-07	11108	1
COMTD1	ENSG00000165644	0.0031521	8.87213e-05	0.000375878	4863	1
KIAA2013	ENSG00000116685	0.00315168	0.000105571	0.000440196	3472	1
RPS6KA1	ENSG00000117676	0.00315167	2.58015e-06	1.39096e-05	6166	1
HMCES	ENSG00000183624	0.00315144	2.36404e-06	1.27968e-05	6465	1
RABEPK	ENSG00000136933	0.00315092	0.000710761	0.00255506	3050	1
CD276	ENSG00000103855	0.00315054	0.015659	0.0398794	1817	1
NAGK	ENSG00000124357	0.0031505	6.30544e-10	5.00765e-09	11985	1
TXLNG	ENSG00000086712	0.00315047	4.97591e-07	2.93766e-06	5775	1
PPIL1	ENSG00000137168	0.00315002	0.0060132	0.0172829	3078	1
SSR3	ENSG00000114850	0.00314996	1.4715e-12	1.46946e-11	20586	1
APOL3	ENSG00000128284	0.00314937	3.98549e-06	2.08399e-05	5240	1
ARHGAP18	ENSG00000146376	0.00314849	1.67369e-08	1.15783e-07	8819	1
THOC3	ENSG00000051596	0.00314796	9.51865e-06	4.71553e-05	8074	1
PSMD3	ENSG00000108344	0.0031479	1.63839e-08	1.13401e-07	11945	1
DPP3	ENSG00000254986	0.00314622	0.00210703	0.00681307	5657	1
POLD3	ENSG00000077514	0.00314552	0.0161472	0.0409787	2417	1
MRPL23	ENSG00000214026	0.00314551	1.48366e-05	7.16174e-05	4107	1
ZDHHC24	ENSG00000174165	0.00314527	2.316e-05	0.000107658	6688	1
FNIP2	ENSG00000052795	0.00314516	0.000732745	0.00262871	3812	1
ZBTB24	ENSG00000112365	0.00314383	0.00152761	0.00509354	3487	1
RWDD4	ENSG00000182552	0.00314363	5.24855e-05	0.00023025	6514	1
MTIF3	ENSG00000122033	0.0031435	8.67915e-10	6.78724e-09	9079	1
PRKCSH	ENSG00000130175	0.00314338	1.30031e-11	1.19659e-10	12448	1
MRPS18C	ENSG00000163319	0.0031427	8.68695e-09	6.17964e-08	12527	1
ZNF385A	ENSG00000161642	0.00314253	5.97351e-05	0.000260178	4454	1
YIF1A	ENSG00000174851	0.00314156	1.40516e-08	9.81074e-08	11725	1
TIMM10B	ENSG00000132286	0.00314109	7.22054e-05	0.000310562	3160	1
LENG1	ENSG00000105617	0.00314025	2.23476e-05	0.000104419	6114	1
CDC40	ENSG00000168438	0.00314022	6.10529e-11	5.35668e-10	11478	1
ETF1	ENSG00000120705	0.00313937	1.55616e-12	1.55107e-11	18605	1
XRCC5	ENSG00000079246	0.00313862	1.284e-18	1.79692e-17	24005	1
PLAGL2	ENSG00000126003	0.00313857	0.000805653	0.00286082	3298	1
SMARCD1	ENSG00000066117	0.00313743	4.83509e-05	0.00021377	5267	1
NR1D2	ENSG00000174738	0.00313699	9.75727e-07	5.54934e-06	3942	1
TPM3	ENSG00000143549	0.0031365	9.68961e-11	8.32612e-10	37436	1
PELO	ENSG00000152684	0.00313631	0.00189618	0.00618437	4685	1
CANX	ENSG00000127022	0.00313575	2.68104e-12	2.61302e-11	19654	1
SEPHS1	ENSG00000086475	0.00313478	0.00914687	0.0249357	2710	1
DDIT3	ENSG00000175197	0.00313471	2.78702e-10	2.28802e-09	9677	1
SSBP4	ENSG00000130511	0.00313465	1.78575e-06	9.82441e-06	5508	1
ISOC2	ENSG00000063241	0.00313456	5.28187e-05	0.000231583	6525	1
FUZ	ENSG00000010361	0.00313377	0.002157	0.00695619	1653	1
BRI3	ENSG00000164713	0.00313332	4.39644e-09	3.20677e-08	9902	1
ARRDC2	ENSG00000105643	0.00313303	6.43673e-09	4.62043e-08	8768	1
MRPL57	ENSG00000173141	0.00313222	1.04123e-13	1.10906e-12	15983	1
SLC22A18	ENSG00000110628	0.00313113	0.00273253	0.00861392	3632	1
ARG2	ENSG00000081181	0.0031309	4.37211e-05	0.000194825	2766	1
CDK2	ENSG00000123374	0.00313048	0.00551915	0.0160141	2110	1
PRDX2	ENSG00000167815	0.00313034	4.44485e-24	7.79968e-23	18094	1
HDLBP	ENSG00000115677	0.00313017	1.67629e-08	1.15912e-07	12261	1
MRFAP1	ENSG00000179010	0.0031297	8.57591e-15	9.75842e-14	19881	1
WDR1	ENSG00000071127	0.00312889	6.28555e-10	4.99436e-09	24273	1
IFI35	ENSG00000068079	0.00312836	1.89212e-08	1.30123e-07	16743	1
RPS6KB2	ENSG00000175634	0.00312815	3.85667e-08	2.58221e-07	9646	1
TRAPPC5	ENSG00000181029	0.00312813	0.0116059	0.0307857	1785	1
SMCHD1	ENSG00000101596	0.00312643	4.10899e-18	5.63092e-17	20182	1
XRN2	ENSG00000088930	0.0031255	1.17591e-14	1.32378e-13	17255	1
FERMT3	ENSG00000149781	0.00312501	2.88332e-13	3.01037e-12	17485	1
GSTO1	ENSG00000148834	0.00312479	8.73739e-14	9.33797e-13	16397	1
SLFN11	ENSG00000172716	0.00312395	0.000772115	0.00275574	3680	1
SF3A1	ENSG00000099995	0.00312367	1.62897e-08	1.12838e-07	18569	1
MANBAL	ENSG00000101363	0.00312329	0.00354178	0.0108495	2429	1
CREB3	ENSG00000107175	0.00312302	0.00107522	0.00371667	6770	1
SLC30A1	ENSG00000170385	0.00312238	0.00708964	0.0199813	2836	1
UQCC3	ENSG00000204922	0.00312175	9.13606e-05	0.000385718	4305	1
CLSPN	ENSG00000092853	0.0031207	0.013345	0.0346838	1462	1
ARPC4	ENSG00000241553	0.00311989	2.45733e-13	2.5741e-12	10778	1
MRPL51	ENSG00000111639	0.00311987	2.6473e-17	3.48308e-16	18385	1
WASF2	ENSG00000158195	0.003118	1.57719e-16	1.99232e-15	17524	1
CCDC106	ENSG00000173581	0.00311767	0.00757258	0.0211093	2002	1
FEM1B	ENSG00000169018	0.00311763	0.000100032	0.000418863	3625	1
STX4	ENSG00000103496	0.00311683	2.35027e-07	1.4441e-06	10805	1
DCP1A	ENSG00000272886	0.00311654	2.17619e-07	1.34026e-06	11083	1
TCHP	ENSG00000139437	0.00311523	0.000990386	0.00344903	2733	1
CCR1	ENSG00000163823	0.00311417	0.000154638	0.000627431	3355	1
IRAK3	ENSG00000090376	0.00311403	0.000143937	0.000587175	2273	1
TAF12	ENSG00000120656	0.00311304	5.79963e-07	3.3961e-06	7699	1
OGFOD2	ENSG00000111325	0.00311304	0.0153731	0.0392588	2319	1
ARL4A	ENSG00000122644	0.00311274	2.20097e-11	1.9941e-10	13782	1
KIF20B	ENSG00000138182	0.00311137	4.70545e-05	0.000208515	4729	1
MAN2B1	ENSG00000104774	0.00311129	1.9534e-06	1.06799e-05	10000	1
BAIAP2	ENSG00000175866	0.00310968	0.000235804	0.000927741	4080	1
CHRNB1	ENSG00000170175	0.00310873	0.00449791	0.0134099	1482	1
SRA1	ENSG00000213523	0.00310852	3.63661e-08	2.44003e-07	14671	1
PARP14	ENSG00000173193	0.00310746	9.40563e-11	8.11293e-10	12584	1
NCF2	ENSG00000116701	0.003107	1.97845e-05	9.34496e-05	5324	1
STARD7	ENSG00000084090	0.00310621	3.46151e-07	2.07927e-06	11002	1
MPI	ENSG00000178802	0.00310524	0.0133776	0.0347514	2695	1
GMNN	ENSG00000112312	0.00310415	0.00292027	0.00914022	3038	1
THAP3	ENSG00000041988	0.003104	0.00816186	0.0225692	2487	1
METTL13	ENSG00000010165	0.00310395	0.00302452	0.00943479	2951	1
HECTD3	ENSG00000126107	0.00310381	0.00570706	0.0165024	1948	1
TBC1D10A	ENSG00000099992	0.00310363	0.00420477	0.0126311	4131	1
TWF2	ENSG00000247596	0.00310281	1.56915e-08	1.09028e-07	17465	1
ELOVL5	ENSG00000012660	0.00310163	1.73457e-10	1.45264e-09	18795	1
RPL26L1	ENSG00000037241	0.00310087	8.83237e-06	4.40311e-05	7549	1
SH2D1A	ENSG00000183918	0.00310086	3.03018e-07	1.8341e-06	7543	1
MRPS6	ENSG00000243927	0.00310062	1.18439e-07	7.49863e-07	20701	1
FAM50A	ENSG00000071859	0.00310057	8.07492e-07	4.63415e-06	12832	1
UBQLN4	ENSG00000160803	0.00310025	0.0131982	0.0343476	1701	1
TLR10	ENSG00000174123	0.00309952	0.000335162	0.00127892	2397	1
UBFD1	ENSG00000103353	0.00309866	0.0179557	0.0449546	1842	1
RNASET2	ENSG00000026297	0.0030977	1.50857e-13	1.59397e-12	27869	1
LSM12	ENSG00000161654	0.00309758	5.65036e-07	3.31237e-06	9163	1
GRSF1	ENSG00000132463	0.00309727	3.52938e-07	2.11602e-06	11449	1
MGAT2	ENSG00000168282	0.00309633	0.000593406	0.00216565	8390	1
PRPF19	ENSG00000110107	0.00309561	6.15654e-06	3.14646e-05	8030	1
ING1	ENSG00000153487	0.00309515	0.0181182	0.0453255	3484	1
WDR77	ENSG00000116455	0.00309473	0.000712069	0.0025586	4381	1
C4orf3	ENSG00000164096	0.00309446	3.40255e-17	4.42891e-16	27085	1
RPP14	ENSG00000163684	0.00309433	0.0079591	0.0220934	2608	1
ZNF22	ENSG00000165512	0.00309413	1.66646e-05	7.964e-05	6666	1
HPGD	ENSG00000164120	0.00309407	0.00358126	0.0109535	3185	1
CDK10	ENSG00000185324	0.00309386	0.000129364	0.000532254	4877	1
CBX1	ENSG00000108468	0.00309369	3.39157e-06	1.79477e-05	4772	1
GIMAP8	ENSG00000171115	0.00309349	0.00727073	0.0204008	1488	1
CCP110	ENSG00000103540	0.00309163	0.00730614	0.0204893	1719	1
NRROS	ENSG00000174004	0.00309092	0.0133626	0.0347182	4163	1
NBPF15	ENSG00000266338	0.00309046	0.0050423	0.0147905	2833	1
BAG4	ENSG00000156735	0.00308937	0.00236523	0.007563	4358	1
IKBIP	ENSG00000166130	0.00308769	0.000958922	0.00335051	5282	1
HEXA	ENSG00000213614	0.00308667	4.7254e-05	0.000209272	6301	1
CCDC141	ENSG00000163492	0.00308632	0.000415326	0.00155592	2483	1
FSCN1	ENSG00000075618	0.00308625	0.00418278	0.0125793	2562	1
PTP4A1	ENSG00000112245	0.00308515	1.12263e-10	9.57898e-10	18802	1
MKNK2	ENSG00000099875	0.00308493	6.83828e-09	4.89979e-08	11503	1
PLEKHO2	ENSG00000241839	0.00308465	2.33045e-05	0.000108298	3567	1
BRD9	ENSG00000028310	0.00308421	1.85684e-05	8.80735e-05	6262	1
TST	ENSG00000128311	0.00308414	0.00355643	0.010888	2243	1
DDX46	ENSG00000145833	0.00308354	2.59787e-14	2.86945e-13	16705	1
NR3C1	ENSG00000113580	0.00308342	1.47866e-06	8.23801e-06	25155	1
FXYD5	ENSG00000089327	0.00308288	1.09716e-20	1.68437e-19	38726	1
EIF2S2	ENSG00000125977	0.00308202	5.57696e-17	7.18829e-16	21053	1
MXD1	ENSG00000059728	0.00308175	2.48588e-06	1.34197e-05	8326	1
AFG3L2	ENSG00000141385	0.00308145	4.81419e-06	2.48854e-05	7206	1
CHD2	ENSG00000173575	0.00308003	1.62861e-14	1.81917e-13	16755	1
CLN6	ENSG00000128973	0.00307998	0.0088444	0.024202	3616	1
CDK12	ENSG00000167258	0.00307984	2.21937e-10	1.8411e-09	9640	1
BZW1	ENSG00000082153	0.00307918	1.19768e-11	1.106e-10	28847	1
CD48	ENSG00000117091	0.00307884	1.2008e-19	1.77629e-18	29584	1
SDF2L1	ENSG00000128228	0.00307869	1.18891e-06	6.69919e-06	13595	1
CDCA4	ENSG00000170779	0.00307769	0.00871373	0.0238824	4141	1
VASP	ENSG00000125753	0.00307745	7.74904e-11	6.72802e-10	17189	1
TMEM70	ENSG00000175606	0.00307673	1.16572e-06	6.57324e-06	12322	1
ANKRD37	ENSG00000186352	0.00307642	2.98236e-09	2.21619e-08	14353	1
TPMT	ENSG00000137364	0.00307629	0.000136347	0.000557503	5567	1
TNFSF14	ENSG00000125735	0.0030761	3.14453e-05	0.000143517	3864	1
RPS15	ENSG00000115268	0.00307588	1.23227e-32	2.82672e-31	49830	1
UBE2B	ENSG00000119048	0.00307546	1.47144e-07	9.22597e-07	34100	1
SNX12	ENSG00000147164	0.00307542	0.0173468	0.0436234	3463	1
GNB4	ENSG00000114450	0.00307515	0.000140381	0.00057326	5028	1
PLAC8	ENSG00000145287	0.00307311	7.07238e-12	6.63948e-11	8825	1
PDK1	ENSG00000152256	0.00307224	0.000985862	0.00343478	2820	1
TRIM69	ENSG00000185880	0.00307208	1.53395e-05	7.38426e-05	7609	1
RRP1	ENSG00000160214	0.00307107	0.00603072	0.0173175	5135	1
PURA	ENSG00000185129	0.00306967	7.84274e-06	3.95334e-05	5879	1
DMXL2	ENSG00000104093	0.00306935	0.00017658	0.000709795	3323	1
SLC35B2	ENSG00000157593	0.00306805	7.94721e-05	0.000339418	4592	1
SLC16A3	ENSG00000141526	0.00306729	4.61338e-08	3.0591e-07	14267	1
WDR13	ENSG00000101940	0.00306695	0.000492879	0.00182763	4651	1
HEBP1	ENSG00000013583	0.00306662	0.000696397	0.00250912	4243	1
ANPEP	ENSG00000166825	0.0030662	2.25278e-05	0.000105059	3166	1
FAM136A	ENSG00000035141	0.00306614	3.16314e-06	1.6846e-05	7818	1
ARPC1B	ENSG00000130429	0.00306477	5.26524e-12	4.9933e-11	30442	1
NTMT1	ENSG00000148335	0.00306276	3.40588e-06	1.80115e-05	9704	1
MED16	ENSG00000175221	0.00306258	0.000424807	0.00158956	6289	1
MFSD5	ENSG00000182544	0.00306222	0.0080923	0.0224042	4519	1
DRG1	ENSG00000185721	0.00306165	6.92864e-06	3.51833e-05	7743	1
G3BP1	ENSG00000145907	0.00305956	2.60514e-10	2.14426e-09	18596	1
ERICH1	ENSG00000104714	0.00305935	1.05521e-07	6.72378e-07	9798	1
POP1	ENSG00000104356	0.00305761	0.019919	0.0491086	1490	1
DYRK4	ENSG00000010219	0.00305672	0.000345012	0.00131271	3808	1
EDEM2	ENSG00000088298	0.00305572	0.00128961	0.00438683	6544	1
TXLNA	ENSG00000084652	0.00305513	0.000101927	0.000426346	4689	1
TYMS	ENSG00000176890	0.00305367	0.0113347	0.0301608	1768	1
NR2C2AP	ENSG00000184162	0.00305359	0.00270047	0.00851625	3319	1
NFU1	ENSG00000169599	0.00305357	9.37742e-07	5.3429e-06	8613	1
ZDHHC4	ENSG00000136247	0.00305291	0.00367986	0.0112312	4244	1
UBL7	ENSG00000138629	0.00305235	1.3532e-05	6.56607e-05	9378	1
EIF6	ENSG00000242372	0.00305184	1.21811e-10	1.03601e-09	17799	1
EIF5	ENSG00000100664	0.00305171	3.25471e-11	2.91213e-10	31510	1
HCLS1	ENSG00000180353	0.00304866	4.25174e-12	4.08106e-11	32981	1
LIPA	ENSG00000107798	0.00304687	5.21685e-06	2.6844e-05	7799	1
IFRD2	ENSG00000214706	0.00304597	0.0141114	0.0364068	4654	1
S1PR2	ENSG00000267534	0.00304473	0.0140431	0.0362659	2189	1
TREM1	ENSG00000124731	0.00304448	0.00387135	0.0117466	2743	1
TRAF7	ENSG00000131653	0.00304385	0.00230499	0.00739579	6707	1
RAB11FIP2	ENSG00000107560	0.00304314	0.0107874	0.028866	1266	1
LRRC59	ENSG00000108829	0.00304255	1.55344e-06	8.62127e-06	14204	1
POLR2D	ENSG00000144231	0.00304246	0.000216217	0.000858552	6583	1
ALDH16A1	ENSG00000161618	0.00304093	0.000401951	0.00151082	5990	1
ARHGAP10	ENSG00000071205	0.00303995	0.00265462	0.00838836	2368	1
RPUSD1	ENSG00000007376	0.00303992	0.0047984	0.0141775	3663	1
ECHS1	ENSG00000127884	0.00303973	7.51205e-09	5.36314e-08	12137	1
VPS4B	ENSG00000119541	0.00303952	2.54015e-09	1.90367e-08	14525	1
UBAC1	ENSG00000130560	0.00303699	0.00516782	0.0151039	4703	1
NBL1	ENSG00000158747	0.00303528	0.0135884	0.035247	1528	1
MRPL17	ENSG00000158042	0.0030349	8.38797e-05	0.000356799	7324	1
SLC39A1	ENSG00000143570	0.00303484	8.10387e-06	4.07071e-05	8600	1
PDGFB	ENSG00000100311	0.0030345	0.00935271	0.0254442	1095	1
RALBP1	ENSG00000017797	0.00303439	1.83654e-06	1.00793e-05	7640	1
ARAF	ENSG00000078061	0.00303423	0.000422361	0.00158153	7563	1
JAKMIP2	ENSG00000176049	0.00303382	0.00279985	0.00880333	951	1
PGP	ENSG00000184207	0.00303361	0.00042682	0.00159634	4667	1
CD80	ENSG00000121594	0.00303257	0.000599666	0.00218699	3964	1
ACTR2	ENSG00000138071	0.00303202	2.35228e-13	2.47224e-12	24740	1
GSTZ1	ENSG00000100577	0.0030317	0.00343345	0.0105523	3487	1
C1orf50	ENSG00000164008	0.00303142	0.000562629	0.00206476	4721	1
ENG	ENSG00000106991	0.003031	3.83325e-05	0.000172562	4410	1
HELQ	ENSG00000163312	0.00303059	0.000386003	0.00145676	3884	1
NSUN5	ENSG00000130305	0.00302995	0.00861473	0.0236459	5693	1
DDX27	ENSG00000124228	0.00302947	1.94276e-08	1.33175e-07	14290	1
TICAM1	ENSG00000127666	0.00302925	0.00152168	0.00507696	5852	1
ACTN1	ENSG00000072110	0.00302678	1.90668e-05	9.02482e-05	6149	1
ZNF787	ENSG00000142409	0.00302419	0.00177321	0.00581927	2838	1
ALAS1	ENSG00000023330	0.00302412	0.00156363	0.00520705	5832	1
TIFA	ENSG00000145365	0.0030232	3.73734e-05	0.000168676	7952	1
PRPF38B	ENSG00000134186	0.00302267	2.21944e-11	2.00969e-10	19781	1
TNS1	ENSG00000079308	0.00302262	0.000682447	0.00246447	633	1
SLC9A3R1	ENSG00000109062	0.00302255	4.58217e-07	2.71432e-06	16434	1
SAV1	ENSG00000151748	0.00302254	0.00147192	0.00493594	4093	1
PSMD4	ENSG00000159352	0.00302243	6.3213e-10	5.01773e-09	18488	1
PPM1G	ENSG00000115241	0.00302242	2.41465e-09	1.81219e-08	20439	1
ELF1	ENSG00000120690	0.00302137	1.53989e-09	1.17803e-08	29995	1
STAC3	ENSG00000185482	0.00302042	0.0138792	0.0358896	2530	1
AIM2	ENSG00000163568	0.00302038	6.58657e-05	0.000285076	5403	1
DDX11	ENSG00000013573	0.00301988	0.0193244	0.0478888	1392	1
SERPING1	ENSG00000149131	0.00301878	0.00220453	0.00709502	3903	1
ZNF593	ENSG00000142684	0.00301867	0.000102826	0.000429883	9511	1
THUMPD1	ENSG00000066654	0.00301807	9.39423e-08	6.02968e-07	11043	1
ZNF701	ENSG00000167562	0.00301778	0.00226675	0.00727751	1515	1
ZCCHC9	ENSG00000131732	0.00301715	0.000386653	0.00145887	4254	1
COBLL1	ENSG00000082438	0.00301682	5.22492e-06	2.68768e-05	3847	1
C15orf40	ENSG00000169609	0.00301643	6.78653e-07	3.94192e-06	5694	1
GADD45B	ENSG00000099860	0.00301618	1.50243e-07	9.41054e-07	22319	1
MAGOH	ENSG00000162385	0.00301584	1.30477e-10	1.10557e-09	22880	1
ZNF672	ENSG00000171161	0.00301581	0.0033775	0.0104087	5660	1
ABRACL	ENSG00000146386	0.0030155	2.56859e-09	1.92316e-08	20016	1
AMZ2	ENSG00000196704	0.00301479	0.000116221	0.000481429	8354	1
MFAP1	ENSG00000140259	0.00301435	2.47002e-06	1.33386e-05	9689	1
VAMP3	ENSG00000049245	0.00301343	0.000273294	0.00105996	7043	1
ZFAND2A	ENSG00000178381	0.00301289	2.44815e-09	1.83646e-08	11433	1
ITPRIPL2	ENSG00000205730	0.00301237	0.00837383	0.0230626	2362	1
GIMAP7	ENSG00000179144	0.00301236	7.44631e-08	4.8343e-07	11378	1
FAM204A	ENSG00000165669	0.00301229	3.9677e-06	2.07537e-05	10213	1
MPHOSPH6	ENSG00000135698	0.00301204	0.000167366	0.000675096	6394	1
NOC4L	ENSG00000184967	0.00301191	0.000449357	0.00167627	4956	1
KPNA2	ENSG00000182481	0.00301151	1.22456e-09	9.45478e-09	16535	1
GPS1	ENSG00000169727	0.00301119	1.56444e-06	8.67623e-06	9673	1
RABL6	ENSG00000196642	0.00301088	0.00387764	0.01176	3580	1
CISD2	ENSG00000145354	0.00301084	1.88804e-07	1.17008e-06	15042	1
AHSA1	ENSG00000100591	0.0030108	2.73239e-08	1.85297e-07	19783	1
WRAP53	ENSG00000141499	0.00301051	0.0169552	0.0427607	1941	1
GGCX	ENSG00000115486	0.00301021	0.000222104	0.000880405	4383	1
MGLL	ENSG00000074416	0.00301019	0.000530526	0.00195556	2535	1
ABHD13	ENSG00000139826	0.00300938	0.00415613	0.0125039	5017	1
FAM120AOS	ENSG00000188938	0.00300791	0.000384857	0.00145278	5999	1
SERPINA1	ENSG00000197249	0.00300771	1.01873e-08	7.20806e-08	6004	1
PDCD7	ENSG00000090470	0.00300739	5.12896e-05	0.000225316	6177	1
DERA	ENSG00000023697	0.00300717	0.000120801	0.000499096	5323	1
RAB2A	ENSG00000104388	0.00300652	5.09731e-15	5.88477e-14	16978	1
SCAMP4	ENSG00000227500	0.00300626	0.000184	0.000737865	4467	1
MMD	ENSG00000108960	0.00300469	0.00959634	0.0260308	2484	1
TCEAL3	ENSG00000196507	0.00300465	0.00324562	0.0100587	4009	1
GTPBP1	ENSG00000100226	0.00300375	1.04146e-05	5.1289e-05	6074	1
ASB1	ENSG00000065802	0.00300271	0.00307322	0.00956409	3329	1
EIF1AD	ENSG00000175376	0.00300244	0.00328872	0.0101747	5591	1
ODF2L	ENSG00000122417	0.00300217	1.95839e-08	1.34188e-07	8381	1
PSMC2	ENSG00000161057	0.00300145	3.16002e-06	1.6835e-05	12426	1
PAF1	ENSG00000006712	0.00300109	4.68345e-06	2.42809e-05	14031	1
CCDC71	ENSG00000177352	0.00300096	0.0169064	0.0426514	2375	1
GTF2I	ENSG00000263001	0.00300089	1.5129e-06	8.41988e-06	11181	1
SEC13	ENSG00000157020	0.00300013	2.51585e-05	0.000116173	15794	1
RBM18	ENSG00000119446	0.00300012	0.000966643	0.00337451	7435	1
RHBDD2	ENSG00000005486	0.00299995	0.0019363	0.00630222	13645	1
MASTL	ENSG00000120539	0.00299975	0.00159702	0.00530931	3580	1
RTCA	ENSG00000137996	0.00299957	0.000232955	0.000918358	7957	1
PDCL3	ENSG00000115539	0.00299942	3.07713e-05	0.000140684	18007	1
RNF25	ENSG00000163481	0.00299934	0.0202999	0.0499156	3481	1
PSME1	ENSG00000092010	0.00299904	4.45034e-07	2.64018e-06	40913	1
RAC1	ENSG00000136238	0.00299815	2.81713e-10	2.31154e-09	25319	1
ZFR	ENSG00000056097	0.00299744	7.846e-11	6.80847e-10	9614	1
SHISA5	ENSG00000164054	0.00299634	1.45911e-07	9.15734e-07	17177	1
HSD17B14	ENSG00000087076	0.00299545	0.00499571	0.0146783	1819	1
CRNKL1	ENSG00000101343	0.00299518	0.00017111	0.000689144	6396	1
ROMO1	ENSG00000125995	0.00299461	1.99676e-09	1.51146e-08	23064	1
DERL2	ENSG00000072849	0.00299415	5.31731e-06	2.73077e-05	12666	1
TDP1	ENSG00000042088	0.00299262	0.000494101	0.00183153	3760	1
TRAF2	ENSG00000127191	0.00299239	0.0123226	0.0324045	3749	1
FAHD2A	ENSG00000115042	0.00299229	0.00199885	0.00649379	2406	1
HAVCR2	ENSG00000135077	0.00299186	0.000126718	0.000522182	7114	1
UBE2D1	ENSG00000072401	0.00299173	7.83512e-07	4.50634e-06	13021	1
VAMP4	ENSG00000117533	0.00299172	0.00456441	0.0135723	4162	1
LIMS1	ENSG00000169756	0.00299156	3.61435e-07	2.16451e-06	16038	1
SKIL	ENSG00000136603	0.0029914	8.92061e-12	8.31539e-11	17916	1
FCGRT	ENSG00000104870	0.00299121	0.000140374	0.00057326	9923	1
MAFG	ENSG00000197063	0.00299118	0.000398799	0.00150112	4376	1
HMG20B	ENSG00000064961	0.00299105	0.000786515	0.0027994	7071	1
CCDC127	ENSG00000164366	0.00298994	0.00597403	0.0171797	3613	1
LILRB3	ENSG00000204577	0.00298918	0.000255711	0.0010001	2873	1
NKIRAS2	ENSG00000168256	0.00298846	0.00158295	0.00526695	5414	1
RSL24D1	ENSG00000137876	0.002988	4.20197e-19	6.06832e-18	22502	1
ABCE1	ENSG00000164163	0.00298787	2.2726e-05	0.00010589	7875	1
[truncated: 13,830 more rows]
