# Supplementary material for: 4-1BB+ Tregs and inhibitory progenitor exhausted T cells confer resistance to anti-PD-L1 and anti-CTLA-4 combination therapy
Source: Cell Rep Med. 2025 Oct 3;6(10):102408. doi: 10.1016/j.xcrm.2025.102408 (PMC12629806; doi:10.1016/j.xcrm.2025.102408)
Supplement: Table S8. Tumor-specific CD8+ T subcluster markers [file mmc9.xlsx]

## Sheet: S8
Supplementary Table 8. Tumor specific CD8+ T subcluster markers
p_val	avg_log2FC	pct.1	pct.2	p_val_adj	cluster	gene
1.75004e-282	3.66514	0.159	0.016	5.89659e-278	Tpex1	DKK3
0	3.44727	0.269	0.036	0	Tpex1	ENC1
0	3.02716	0.792	0.17	0	Tpex1	GZMK
5.01666e-142	2.90396	0.108	0.019	1.69031e-137	Tpex1	C1orf21
1.85062e-203	2.85253	0.16	0.03	6.23548e-199	Tpex1	KLRG1
9.85541e-108	2.41928	0.102	0.023	3.32068e-103	Tpex1	ITGA5
3.55687e-271	2.39698	0.259	0.065	1.19845e-266	Tpex1	TC2N
8.66113e-146	1.99216	0.192	0.062	2.91828e-141	Tpex1	PLEK
1.61458e-157	1.83528	0.241	0.089	5.44018e-153	Tpex1	P2RY8
1.93221e-65	1.77863	0.117	0.045	6.51039e-61	Tpex1	KLF2
2.91081e-76	1.67324	0.13	0.049	9.80769e-72	Tpex1	EOMES
3.36371e-168	1.63752	0.297	0.125	1.13337e-163	Tpex1	CD28
1.0527e-61	1.55549	0.112	0.043	3.54696e-57	Tpex1	DTHD1
0	1.52405	0.662	0.356	0	Tpex1	ITM2C
5.37694e-139	1.51333	0.238	0.093	1.8117e-134	Tpex1	CCR7
1.77351e-114	1.45921	0.32	0.179	5.97566e-110	Tpex1	CMC1
7.88645e-90	1.44258	0.211	0.1	2.65726e-85	Tpex1	FAM102A
3.31247e-41	1.3629	0.115	0.056	1.1161e-36	Tpex1	LINC00861
1.53997e-211	1.29335	0.553	0.344	5.18876e-207	Tpex1	PIK3R1
6.61745e-31	1.25574	0.118	0.066	2.22968e-26	Tpex1	YBX3
1.22374e-197	1.24668	0.473	0.255	4.12326e-193	Tpex1	TRAT1
3.21688e-42	1.21258	0.195	0.121	1.0839e-37	Tpex1	TRMO
1.44755e-128	1.20675	0.444	0.291	4.87738e-124	Tpex1	CD5
2.28679e-55	1.19505	0.172	0.09	7.70511e-51	Tpex1	NCF1
8.72505e-56	1.16939	0.2	0.112	2.93982e-51	Tpex1	FCMR
9.5364e-58	1.11936	0.235	0.141	3.21319e-53	Tpex1	GPR132
2.69768e-34	1.11554	0.136	0.077	9.08956e-30	Tpex1	FRMD4B
2.52708e-56	1.1134	0.245	0.153	8.51473e-52	Tpex1	CCDC109B
8.86719e-77	1.112	0.274	0.157	2.98771e-72	Tpex1	LIME1
2.0774e-128	1.09666	0.451	0.288	6.99961e-124	Tpex1	SH2D1A
3.73497e-136	1.09579	0.469	0.289	1.25846e-131	Tpex1	GPR183
2.43062e-46	1.08848	0.155	0.082	8.18972e-42	Tpex1	SLAMF7
5.27317e-121	1.0731	0.439	0.276	1.77674e-116	Tpex1	GIMAP4
3.08455e-29	1.072	0.109	0.06	1.03931e-24	Tpex1	BNIP3
2.26928e-21	1.06231	0.106	0.064	7.64611e-17	Tpex1	FAM65B
7.37177e-88	1.05821	0.355	0.225	2.48384e-83	Tpex1	LYAR
1.8457e-27	1.05581	0.137	0.083	6.21891e-23	Tpex1	BIK
2.47281e-33	1.05011	0.16	0.098	8.33189e-29	Tpex1	SLC25A4
1.12626e-23	1.03991	0.113	0.067	3.79481e-19	Tpex1	GRK6
2.32863e-100	1.02434	0.375	0.232	7.84607e-96	Tpex1	GLIPR2
3.65708e-220	1.02378	0.791	0.643	1.23221e-215	Tpex1	TUBA4A
4.04574e-141	0.997495	0.541	0.367	1.36317e-136	Tpex1	GIMAP7
1.12457e-94	0.991398	0.525	0.388	3.78913e-90	Tpex1	LMNA
9.53793e-125	0.985903	0.488	0.325	3.21371e-120	Tpex1	CXCR3
0	0.967922	0.962	0.89	0	Tpex1	CST7
3.93208e-48	0.954353	0.233	0.145	1.32487e-43	Tpex1	AIM1
6.21823e-47	0.942157	0.216	0.131	2.09517e-42	Tpex1	CYSTM1
2.58927e-21	0.941411	0.114	0.07	8.72428e-17	Tpex1	ZNF276
1.31392e-19	0.93262	0.129	0.084	4.42712e-15	Tpex1	TNF
8.49221e-34	0.919225	0.228	0.156	2.86137e-29	Tpex1	TUBB2A
5.10777e-134	2.79892	0.152	0.032	1.72101e-129	Tpex2	CCR6
0	2.18705	0.534	0.178	0	Tpex2	IL7R
2.1992e-112	2.02002	0.174	0.047	7.40997e-108	Tpex2	GPR35
2.4725e-85	1.89198	0.2	0.073	8.33084e-81	Tpex2	NCR3
2.34478e-66	1.83801	0.111	0.032	7.90051e-62	Tpex2	DPP4
2.89487e-66	1.76207	0.119	0.036	9.75399e-62	Tpex2	CLU
3.59015e-61	1.72809	0.144	0.051	1.20967e-56	Tpex2	TRAV1-2
2.22769e-147	1.72369	0.457	0.211	7.50599e-143	Tpex2	LTB
7.60384e-14	1.56991	0.11	0.067	2.56204e-09	Tpex2	TYROBP
8.06926e-41	1.47075	0.134	0.057	2.71886e-36	Tpex2	THBS1
3.87567e-62	1.38358	0.29	0.15	1.30587e-57	Tpex2	AQP3
4.61143e-74	1.36987	0.206	0.081	1.55378e-69	Tpex2	MATK
3.22231e-76	1.36384	0.256	0.113	1.08573e-71	Tpex2	TIMP1
5.13362e-106	1.30035	0.609	0.398	1.72972e-101	Tpex2	LMNA
1.28481e-67	1.26905	0.297	0.151	4.32904e-63	Tpex2	SATB1
2.26368e-81	1.22647	0.304	0.143	7.62726e-77	Tpex2	PBX4
1.86765e-23	1.15039	0.1	0.047	6.29287e-19	Tpex2	PRR7
3.73515e-26	1.14665	0.202	0.122	1.25852e-21	Tpex2	CCR7
5.44683e-48	1.14329	0.304	0.177	1.83525e-43	Tpex2	KLRB1
4.94899e-57	1.10294	0.255	0.127	1.66751e-52	Tpex2	PDE4A
8.84001e-37	1.07131	0.2	0.107	2.97855e-32	Tpex2	CTSH
4.25157e-86	1.05307	0.427	0.232	1.43252e-81	Tpex2	RORA
1.89559e-64	0.995477	0.382	0.222	6.387e-60	Tpex2	NFKB1
2.37627e-45	0.97066	0.287	0.164	8.00659e-41	Tpex2	XCL1
4.24738e-47	0.961025	0.264	0.143	1.43111e-42	Tpex2	ELL2
1.03183e-33	0.938264	0.235	0.137	3.47665e-29	Tpex2	TNFRSF25
1.77482e-65	0.937039	0.316	0.162	5.98007e-61	Tpex2	PERP
2.33592e-33	0.913562	0.233	0.136	7.87064e-29	Tpex2	LPAR2
9.35533e-88	0.895522	0.49	0.283	3.15218e-83	Tpex2	HOPX
7.42444e-68	0.893898	0.397	0.223	2.50159e-63	Tpex2	FKBP11
1.29761e-258	0.888731	0.985	0.89	4.37216e-254	Tpex2	S100A4
2.04705e-87	0.873945	0.605	0.405	6.89733e-83	Tpex2	NINJ1
3.82124e-07	0.862753	0.102	0.071	0.0128753	Tpex2	CCL20
1.75562e-72	0.857683	0.729	0.554	5.91539e-68	Tpex2	FOS
7.421e-31	0.851605	0.187	0.101	2.50043e-26	Tpex2	NCF1
9.8313e-44	0.848383	0.297	0.172	3.31256e-39	Tpex2	RARA
3.79644e-98	0.834993	0.682	0.471	1.27917e-93	Tpex2	CAPG
4.03644e-70	0.808515	0.492	0.304	1.36004e-65	Tpex2	KDM6B
1.14705e-46	0.805945	0.4	0.257	3.86486e-42	Tpex2	SLC16A3
5.90618e-35	0.801209	0.307	0.192	1.99003e-30	Tpex2	IFNGR1
1.7532e-11	0.792748	0.1	0.062	5.90724e-07	Tpex2	THEM4
5.98986e-13	0.779065	0.107	0.064	2.01822e-08	Tpex2	CERK
1.49349e-69	0.77898	0.718	0.573	5.03216e-65	Tpex2	LDLRAD4
1.41303e-10	0.777353	0.112	0.073	4.76105e-06	Tpex2	METTL21A
1.40385e-160	0.775295	0.994	0.971	4.73012e-156	Tpex2	VIM
2.09617e-14	0.770237	0.118	0.071	7.06282e-10	Tpex2	ULBP2
6.34392e-120	0.767923	1	0.998	2.13752e-115	Tpex2	FTH1
2.57825e-30	0.757371	0.19	0.105	8.68716e-26	Tpex2	SMIM3
2.78256e-60	0.750002	0.52	0.34	9.37557e-56	Tpex2	PTGER4
2.1274e-15	0.742054	0.107	0.06	7.16806e-11	Tpex2	CXCL16
0	2.2851	0.587	0.206	0	Tex	KRT86
3.18582e-130	2.27912	0.127	0.029	1.07343e-125	Tex	LINC01480
3.04635e-118	2.13507	0.134	0.037	1.02644e-113	Tex	IL2RA
4.42835e-91	2.05154	0.11	0.032	1.49209e-86	Tex	KRT81
2.63416e-204	1.88968	0.324	0.134	8.87554e-200	Tex	SOX4
4.6752e-139	1.88598	0.17	0.051	1.57526e-134	Tex	PDLIM4
0	1.8215	0.532	0.248	0	Tex	TNFRSF9
0	1.81532	0.639	0.217	0	Tex	LAYN
4.04039e-149	1.7976	0.19	0.06	1.36137e-144	Tex	MTSS1
0	1.7307	0.544	0.21	0	Tex	TNFRSF18
6.88737e-71	1.71937	0.104	0.036	2.32063e-66	Tex	ZBED2
4.45566e-195	1.71284	0.243	0.077	1.50129e-190	Tex	ATP8B4
1.12687e-227	1.69809	0.269	0.082	3.79688e-223	Tex	MYO1E
3.93314e-90	1.66687	0.12	0.038	1.32523e-85	Tex	RDH10
3.69921e-85	1.65098	0.134	0.049	1.24641e-80	Tex	LAIR2
0	1.64943	0.829	0.392	0	Tex	CXCL13
4.65771e-151	1.64228	0.207	0.07	1.56937e-146	Tex	AFAP1L2
0	1.63592	0.494	0.209	0	Tex	PLPP1
1.34251e-181	1.63255	0.251	0.088	4.52345e-177	Tex	DBN1
2.87128e-178	1.61402	0.252	0.09	9.6745e-174	Tex	GOLIM4
0	1.60633	0.439	0.158	0	Tex	KIR2DL4
0	1.5597	0.537	0.215	0	Tex	ENTPD1
4.29581e-123	1.51027	0.222	0.093	1.44743e-118	Tex	TNFSF4
2.20126e-71	1.49418	0.114	0.042	7.41694e-67	Tex	CAMK1
6.36124e-107	1.48443	0.162	0.057	2.14336e-102	Tex	TNS3
4.69178e-110	1.4837	0.183	0.07	1.58085e-105	Tex	ZNF282
2.41104e-96	1.46709	0.176	0.072	8.12377e-92	Tex	TMIGD2
8.96067e-66	1.45097	0.117	0.047	3.01921e-61	Tex	TOX2
3.16188e-77	1.44472	0.125	0.046	1.06536e-72	Tex	IKZF4
0	1.40705	0.563	0.244	0	Tex	HAVCR2
7.48387e-83	1.40121	0.147	0.058	2.52162e-78	Tex	VDR
3.51154e-158	1.38906	0.27	0.11	1.18318e-153	Tex	MYO7A
9.97209e-79	1.38114	0.141	0.056	3.36e-74	Tex	CLNK
0	1.38008	0.692	0.381	0	Tex	ACP5
4.61509e-287	1.34959	0.54	0.28	1.55501e-282	Tex	VCAM1
2.65821e-90	1.34407	0.174	0.073	8.95656e-86	Tex	ETV1
1.04303e-136	1.31714	0.306	0.15	3.51437e-132	Tex	SNAP47
0	1.31672	0.573	0.284	0	Tex	SNX9
1.55945e-66	1.3088	0.125	0.05	5.25442e-62	Tex	UBE2F
3.69419e-60	1.30445	0.11	0.044	1.24472e-55	Tex	DRAXIN
1.93914e-56	1.28808	0.106	0.042	6.53374e-52	Tex	UBASH3B
4.79249e-157	1.28022	0.299	0.131	1.61478e-152	Tex	ADGRG1
2.41879e-137	1.26509	0.268	0.118	8.14988e-133	Tex	MAST4
1.32639e-64	1.26191	0.131	0.055	4.46915e-60	Tex	PON2
1.32957e-204	1.26121	0.395	0.186	4.47984e-200	Tex	IGFLR1
5.89884e-49	1.25971	0.101	0.043	1.98756e-44	Tex	CHRM3-AS2
1.64694e-122	1.25014	0.271	0.129	5.54919e-118	Tex	FAM3C
6.03585e-46	1.24324	0.129	0.065	2.03372e-41	Tex	LRRC28
2.06467e-120	1.2284	0.279	0.135	6.95671e-116	Tex	ASB2
5.47113e-45	1.22774	0.105	0.048	1.84344e-40	Tex	LAT2
0	3.83589	0.506	0.093	0	HSP+	HSPA6
0	3.41393	0.516	0.115	0	HSP+	SERPINH1
0	3.04627	0.714	0.224	0	HSP+	BAG3
3.86909e-156	2.43631	0.255	0.073	1.30365e-151	HSP+	PRRG4
0	2.43356	0.908	0.428	0	HSP+	HSPA1B
0	2.4012	0.715	0.311	0	HSP+	ZFAND2A
1.39814e-297	2.27952	0.483	0.154	4.71089e-293	HSP+	DNAJB4
0	2.27148	0.963	0.788	0	HSP+	DNAJB1
1.98231e-234	2.251	0.473	0.175	6.67921e-230	HSP+	ATF3
2.31938e-74	2.2043	0.263	0.12	7.81493e-70	HSP+	HMOX1
0	2.17708	0.896	0.582	0	HSP+	HSPB1
0	2.17003	0.923	0.519	0	HSP+	HSPA1A
1.44139e-108	2.14824	0.246	0.087	4.8566e-104	HSP+	SGK1
7.12787e-79	2.13595	0.137	0.039	2.40166e-74	HSP+	MUC12
3.55251e-145	2.06582	0.254	0.075	1.19698e-140	HSP+	DNAJA4
2.78519e-109	1.99863	0.243	0.085	9.38441e-105	HSP+	CDKN2C
1.13538e-90	1.98339	0.133	0.032	3.82554e-86	HSP+	TRBV10-2
5.43597e-255	1.97614	0.643	0.314	1.8316e-250	HSP+	NR4A1
1.14085e-70	1.95409	0.153	0.05	3.84397e-66	HSP+	NFKBIE
0	1.94397	0.931	0.587	0	HSP+	HSPH1
2.75534e-124	1.84027	0.402	0.187	9.28384e-120	HSP+	TNFSF9
0	1.79046	0.77	0.391	0	HSP+	FKBP4
0	1.78471	0.923	0.698	0	HSP+	HSPD1
2.18197e-92	1.73603	0.579	0.392	7.35193e-88	HSP+	IFNG
1.92609e-165	1.7138	0.549	0.277	6.48978e-161	HSP+	RHOB
1.71762e-81	1.7083	0.248	0.104	5.78736e-77	HSP+	CTNNAL1
1.79386e-93	1.69695	0.305	0.134	6.04424e-89	HSP+	RGS16
5.06448e-57	1.68874	0.156	0.058	1.70642e-52	HSP+	CISH
0	1.59967	0.944	0.749	0	HSP+	HSPE1
7.47142e-270	1.59883	0.733	0.398	2.51742e-265	HSP+	MRPL18
7.27327e-97	1.59395	0.384	0.193	2.45065e-92	HSP+	TNFSF14
2.30351e-27	1.57882	0.14	0.071	7.76143e-23	HSP+	RASD1
1.65439e-205	1.5471	0.636	0.322	5.57431e-201	HSP+	TAGAP
8.92652e-55	1.54066	0.225	0.107	3.0077e-50	HSP+	AC006129.2
0	1.53307	0.92	0.64	0	HSP+	CACYBP
1.23487e-41	1.48924	0.205	0.103	4.16077e-37	HSP+	EGR1
5.07051e-235	1.48762	0.614	0.278	1.70846e-230	HSP+	DEDD2
5.43942e-29	1.48339	0.108	0.047	1.83276e-24	HSP+	ARG2
1.96651e-127	1.47757	0.408	0.187	6.62595e-123	HSP+	MB21D1
0	1.45184	0.992	0.956	0	HSP+	HSP90AA1
2.55761e-229	1.44873	0.783	0.522	8.6176e-225	HSP+	DOK2
4.95953e-120	1.42634	0.483	0.259	1.67106e-115	HSP+	NEU1
1.15836e-22	1.42046	0.127	0.067	3.90299e-18	HSP+	NMB
3.12124e-111	1.40803	0.493	0.279	1.05167e-106	HSP+	CDC42EP3
3.96743e-48	1.40183	0.277	0.158	1.33678e-43	HSP+	IER5
1.98864e-56	1.39289	0.214	0.097	6.70052e-52	HSP+	USPL1
6.62553e-33	1.38996	0.174	0.09	2.23241e-28	HSP+	IER3
4.22462e-289	1.38412	0.809	0.48	1.42344e-284	HSP+	AHSA1
7.40149e-47	1.37774	0.154	0.064	2.49386e-42	HSP+	NKRF
5.22504e-117	1.37596	0.504	0.278	1.76053e-112	HSP+	ANKRD37
0	4.50717	0.58	0.063	0	IFN+	IFIT2
0	4.2658	0.681	0.1	0	IFN+	IFIT3
0	4.03202	0.813	0.112	0	IFN+	IFIT1
6.13593e-282	3.7454	0.278	0.029	2.06744e-277	IFN+	LAMP3
0	3.64667	0.723	0.135	0	IFN+	RSAD2
0	3.30911	0.532	0.088	0	IFN+	CMPK2
0	3.12631	0.783	0.192	0	IFN+	MX2
1.44928e-77	2.96529	0.124	0.021	4.8832e-73	IFN+	AP001610.5
0	2.68625	0.779	0.242	0	IFN+	OAS1
0	2.63504	0.957	0.494	0	IFN+	MX1
1.63622e-268	2.62781	0.588	0.155	5.51308e-264	IFN+	USP18
1.629e-249	2.56546	0.567	0.152	5.48875e-245	IFN+	OAS3
5.41712e-258	2.47428	0.677	0.221	1.82524e-253	IFN+	HERC5
4.13298e-151	2.45144	0.493	0.171	1.39257e-146	IFN+	CD38
1.70382e-132	2.40577	0.304	0.071	5.74085e-128	IFN+	RTP4
1.45321e-164	2.34062	0.457	0.131	4.89643e-160	IFN+	DDX58
0	2.31183	0.972	0.627	0	IFN+	ISG15
2.77458e-176	2.28439	0.509	0.158	9.34865e-172	IFN+	IFIH1
8.80694e-114	2.28344	0.323	0.09	2.96741e-109	IFN+	PNPT1
0	2.26333	0.94	0.533	0	IFN+	IFI6
1.28574e-214	2.18415	0.661	0.238	4.33218e-210	IFN+	SAMD9L
5.27117e-227	2.1177	0.68	0.239	1.77607e-222	IFN+	IFI44L
2.5874e-116	2.06798	0.39	0.124	8.71798e-112	IFN+	HELZ2
2.90545e-99	2.03204	0.329	0.101	9.78961e-95	IFN+	IFIT5
1.18662e-126	2.02779	0.415	0.133	3.99818e-122	IFN+	LGALS9
1.48636e-244	2.02602	0.906	0.556	5.00814e-240	IFN+	OASL
0	2.02481	0.979	0.738	0	IFN+	ISG20
1.09328e-142	2.00841	0.637	0.295	3.68368e-138	IFN+	GBP1
3.26241e-243	2.00621	0.809	0.375	1.09924e-238	IFN+	IFI35
3.46036e-103	2.00282	0.369	0.12	1.16593e-98	IFN+	DDX60L
4.0244e-150	1.99654	0.55	0.205	1.35598e-145	IFN+	IFI44
6.23156e-52	1.93364	0.176	0.052	2.09966e-47	IFN+	DHX58
1.1784e-82	1.9306	0.299	0.096	3.97049e-78	IFN+	STAT2
4.35193e-149	1.92803	0.558	0.208	1.46634e-144	IFN+	OAS2
3.28515e-160	1.89879	0.602	0.23	1.1069e-155	IFN+	SAMD9
1.09021e-127	1.88824	0.454	0.152	3.67334e-123	IFN+	ZBP1
3.45495e-226	1.8757	0.865	0.47	1.16411e-221	IFN+	PLSCR1
7.69128e-22	1.85444	0.214	0.111	2.5915e-17	IFN+	IFI27
2.95023e-212	1.84144	0.817	0.407	9.9405e-208	IFN+	STAT1
4.73853e-197	1.84097	0.768	0.366	1.5966e-192	IFN+	EIF2AK2
2.31082e-226	1.80136	0.876	0.482	7.78606e-222	IFN+	IRF7
2.74866e-177	1.78726	0.762	0.378	9.26134e-173	IFN+	EPSTI1
6.43138e-210	1.75138	0.862	0.498	2.16699e-205	IFN+	TRIM22
9.17761e-36	1.71365	0.202	0.081	3.09231e-31	IFN+	ETV7
5.05078e-74	1.7091	0.367	0.145	1.70181e-69	IFN+	TRANK1
4.24117e-99	1.66741	0.559	0.275	1.42902e-94	IFN+	NT5C3A
9.70543e-112	1.6674	0.542	0.237	3.27015e-107	IFN+	PARP9
2.12205e-184	1.66363	0.796	0.39	7.15004e-180	IFN+	XAF1
3.71579e-91	1.66262	0.511	0.237	1.252e-86	IFN+	GBP4
1.03783e-126	1.65447	0.658	0.32	3.49688e-122	IFN+	PPM1K
0	6.30248	0.328	0.007	0	Prolif	HIST1H3C
0	6.00523	0.179	0.003	0	Prolif	KIF18B
0	5.81328	0.507	0.012	0	Prolif	HIST1H3B
0	5.54514	0.308	0.006	0	Prolif	SPC24
0	5.52277	0.604	0.03	0	Prolif	HIST1H1B
0	5.48278	0.355	0.009	0	Prolif	DLGAP5
6.01583e-243	5.44595	0.196	0.007	2.02697e-238	Prolif	HIST1H3F
0	5.43031	0.416	0.011	0	Prolif	KIF15
0	5.40325	0.249	0.006	0	Prolif	HIST1H3G
0	5.3564	0.44	0.011	0	Prolif	AURKB
0	5.28551	0.273	0.007	0	Prolif	HJURP
0	5.25917	0.378	0.013	0	Prolif	HIST1H2AH
0	5.25408	0.202	0.004	0	Prolif	HIST1H2AI
0	5.22473	0.466	0.014	0	Prolif	GTSE1
1.01796e-243	5.22154	0.147	0.003	3.42993e-239	Prolif	KIF20A
7.42699e-229	5.21106	0.138	0.003	2.50245e-224	Prolif	CDC25C
4.85437e-133	5.19604	0.109	0.004	1.63563e-128	Prolif	HIST1H3J
0	5.18343	0.182	0.003	0	Prolif	HIST1H2AJ
0	5.17502	0.419	0.012	0	Prolif	SPC25
0	5.11795	0.513	0.016	0	Prolif	CDCA5
3.92734e-174	5.10655	0.1	0.002	1.32328e-169	Prolif	FAM72B
0	5.09997	0.276	0.01	0	Prolif	HIST1H2AB
0	5.08246	0.217	0.006	0	Prolif	E2F2
4.96365e-162	5.07155	0.106	0.003	1.67245e-157	Prolif	HIST1H2BM
0	5.05718	0.411	0.017	0	Prolif	HIST1H2AL
0	5.02608	0.343	0.01	0	Prolif	SKA1
1.42141e-189	5.02321	0.123	0.003	4.78931e-185	Prolif	HIST1H2BL
0	5.01563	0.381	0.012	0	Prolif	ESCO2
5.16595e-263	4.97955	0.194	0.006	1.74062e-258	Prolif	E2F8
0	4.97382	0.619	0.031	0	Prolif	RRM2
0	4.92614	0.343	0.01	0	Prolif	CDCA3
0	4.9186	0.604	0.028	0	Prolif	UBE2C
0	4.88498	0.267	0.008	0	Prolif	SKA3
0	4.87708	0.484	0.019	0	Prolif	CCNA2
2.61448e-166	4.83531	0.114	0.003	8.80922e-162	Prolif	FAM64A
0	4.82172	0.334	0.011	0	Prolif	DIAPH3
0	4.80913	0.493	0.017	0	Prolif	BIRC5
0	4.78707	0.27	0.009	0	Prolif	PLK1
0	4.7825	0.46	0.028	0	Prolif	HIST1H2AG
9.51592e-215	4.77222	0.161	0.005	3.20629e-210	Prolif	CENPA
0	4.73808	0.537	0.024	0	Prolif	ASPM
0	4.71166	0.32	0.014	0	Prolif	HIST2H2AB
0	4.69188	0.279	0.009	0	Prolif	MXD3
0	4.64223	0.276	0.008	0	Prolif	PBK
0	4.6341	0.54	0.029	0	Prolif	PKMYT1
6.875e-261	4.61586	0.229	0.009	2.31646e-256	Prolif	RAD54L
3.60753e-216	4.59657	0.188	0.007	1.21552e-211	Prolif	HIST1H2AM
0	4.50214	0.323	0.015	0	Prolif	HIST1H2BH
9.38187e-152	4.48584	0.114	0.004	3.16113e-147	Prolif	ESPL1
0	4.47506	0.293	0.011	0	Prolif	KIF4A
