# Supplementary material for: 4-1BB+ Tregs and inhibitory progenitor exhausted T cells confer resistance to anti-PD-L1 and anti-CTLA-4 combination therapy
Source: Cell Rep Med. 2025 Oct 3;6(10):102408. doi: 10.1016/j.xcrm.2025.102408 (PMC12629806; doi:10.1016/j.xcrm.2025.102408)
Supplement: Table S9. Significantly associated genes along lineage 1 of tumor-specific CD8+ T cells (Tpex to Tex) by tradeSeq [file mmc10.xlsx]

## Sheet: S9
Supplementary Table 9. Significantly associated genes along Lineage 1 of tumor-specific CD8+ Tcells (Tpex to Tex) by tradeSeq
	Qval_R_ptime1	Qval_NR_ptime1
PLEKHN1	0.045231	1
TNFRSF18	0.0449959	1
TNFRSF4	0.0428352	1
TP73	0.0423596	1
TNFRSF25	0.0408595	1
TNFRSF9	0.0377292	1
PARK7	0.0259989	1
FBXO2	0.016363	1
DRAXIN	0.011153	1
CASP9	0.0064413	1
SPEN	0.00314322	1
NBL1	0.00109646	1
ID3	0.00912019	0.274039
LDLRAP1	0.0443631	0.0757643
ZNF683	0.0130844	0.0603768
FGR	1	0.0497804
IFI6	1	0.0497804
EPB41	1	0.0495
TXLNA	1	0.0495
AZIN2	1	0.0494863
ZC3H12A	1	0.0493257
FHL3	1	0.0492303
POU3F1	1	0.047145
MFSD2A	1	0.0464586
COL9A2	0.825867	0.0464586
CDC20	1	0.0462752
FAF1	1	0.0462752
CDKN2C	0.358628	0.046019
FAM159A	1	0.044869
JUN	1	0.0440813
LINC01358	1	0.0433113
AK4	1	0.0428529
GADD45A	1	0.0416372
ST6GALNAC3	1	0.0415689
RP11-386I14.4	1	0.0411063
IFI44L	1	0.040653
GBP2	1	0.0403151
GFI1	1	0.0371059
BCAR3	1	0.0368892
CDC14A	1	0.0362071
VCAM1	1	0.0356109
S1PR1	1	0.0352865
FAM102B	1	0.0346703
KIAA1324	0.506086	0.0339961
CSF1	1	0.0333741
AHCYL1	0.300357	0.0326755
KCNA3	1	0.0322567
DENND2D	1	0.0322567
CHI3L2	0.092558	0.0322567
C1orf162	1	0.0312312
CD101	1	0.0308441
TTF2	1	0.0305608
REG4	1	0.0300836
ANKRD35	1	0.0300836
TXNIP	1	0.0285828
CHD1L	1	0.0283526
ACP6	0.00166867	0.0280687
MLLT11	1	0.0267308
ARHGEF2	0.0122379	0.0264946
LMNA	1	0.0263244
TTC24	1	0.0263244
FCRL3	1	0.0252543
FCRL6	1	0.0251668
SLAMF1	1	0.0251097
SLAMF7	0.655844	0.0250961
F11R	1	0.0250932
HSPA6	0.693083	0.0249906
GPA33	1	0.0249266
XCL2	1	0.024419
XCL1	1	0.024419
ATP1B1	1	0.024419
C1orf112	1	0.0243646
TNFSF4	1	0.0243646
QSOX1	1	0.0243214
IER5	1	0.0243214
RGS16	1	0.0239839
C1orf21	1	0.0237659
IVNS1ABP	1	0.0237659
RGS1	1	0.0237431
RGS13	1	0.0234904
RGS2	1	0.023472
NR5A2	1	0.0229668
RP11-121P12.1	1	0.0226623
GPR25	1	0.0222804
LGR6	0.768577	0.022203
KDM5B	0.731827	0.0221881
ETNK2	1	0.021987
FCMR	1	0.0216155
TRAF5	1	0.0212131
ATF3	1	0.0210089
BATF3	1	0.0207213
DUSP10	1	0.0206297
SNAP47	1	0.0206297
JMJD4	1	0.0205735
GALNT2	1	0.0204548
GNG4	1	0.0204296
GPR137B	1	0.0197066
CEP170	0.170352	0.0197066
SCCPDH	1	0.0191376
RNASEH1	1	0.0191288
RSAD2	0.981127	0.0183879
AC092580.4	1	0.0181331
LINC00299	1	0.0180637
ID2	1	0.0172634
FAM49A	1	0.0167961
RHOB	1	0.0160914
ADCY3	1	0.0155902
DNMT3A	1	0.0151293
RBKS	1	0.0147182
MAP4K3	1	0.0144095
AC007246.3	1	0.0138595
FANCL	1	0.0138498
REL	1	0.0138144
PELI1	1	0.0135808
PLEK	1	0.0135808
ARHGAP25	1	0.0131308
STAMBP	1	0.0130544
TRABD2A	1	0.0128487
CAPG	1	0.0125992
GNLY	1	0.0125407
AC133644.2	1	0.0122364
EIF2AK3	1	0.0122227
MAL	1	0.0119377
DUSP2	1	0.0113039
BCL2L11	1	0.0111437
CCDC74A	1	0.0105043
KIF5C	1	0.0104935
GPD2	1	0.0104935
GALNT3	1	0.00999832
CERS6	1	0.00996663
METTL8	1	0.00974045
CYBRD1	1	0.00964782
CHN1	0.825457	0.00948672
NFE2L2	1	0.00933456
AC009948.5	1	0.00912344
COL3A1	1	0.00907996
COL5A2	1	0.00903701
NEMP2	1	0.00903701
NAB1	0.773359	0.00890535
AC020571.3	1	0.00845091
HSPD1	1	0.00831326
HSPE1	1	0.0082548
CFLAR	0.533093	0.00821329
CD28	1	0.00796711
CTLA4	1	0.00761836
NRP2	1	0.00761171
IKZF2	1	0.00707129
TUBA4A	1	0.00687404
CHPF	0.0493809	0.00687404
EPHA4	1	0.00686485
SGPP2	0.0787338	0.006826
AGFG1	1	0.00666439
ITM2C	1	0.00648211
ARMC9	0.0428352	0.00646365
COL6A3	1	0.00604859
AC112721.2	1	0.00602273
UBE2F	1	0.00595321
ASB1	1	0.00594427
FARP2	1	0.0059375
ITPR1	1	0.00587677
AC018816.3	1	0.00579771
BHLHE40	1	0.0054818
LMCD1	1	0.00523248
SRGAP3	0.41611	0.00522179
CAMK1	1	0.00512954
PPARG	1	0.0050727
SH3BP5	1	0.0049657
METTL6	0.162692	0.0049657
ANKRD28	1	0.00457951
SATB1	1	0.00451825
RP11-222K16.2	1	0.00446484
EOMES	1	0.00399447
CMC1	0.612693	0.0038815
CCR4	0.0841355	0.00381862
CSRNP1	1	0.00381553
CTNNB1	1	0.00379774
CXCR6	1	0.00375674
CCR1	1	0.00340401
CCR5	1	0.00336714
IFRD2	1	0.00333985
FLNB	1	0.00333311
KCTD6	0.670647	0.00317132
C3orf14	1	0.00286816
LRIG1	1	0.00284234
FRMD4B	1	0.00284107
CLDND1	1	0.00282952
NFKBIZ	1	0.00279931
CBLB	1	0.0027067
TRAT1	1	0.00268623
ZBED2	1	0.00264859
CD200	1	0.00264489
BTLA	1	0.00257862
GRAMD1C	0.0157912	0.00251129
TIGIT	1	0.00242043
ARHGAP31	0.558272	0.00231234
CD80	0.155141	0.00231234
PIK3CB	0.158448	0.00219857
CHST2	1	0.0021978
GYG1	1	0.00218258
GOLIM4	1	0.00217679
FNDC3B	8.53872e-08	0.00208687
B3GNT5	0.263125	0.00205153
MAGEF1	1	0.0020325
CCDC50	1	0.00196252
APOD	1	0.00196105
LINC00969	1	0.00192508
TFRC	1	0.00191654
LYAR	1	0.00191269
NSG1	1	0.001906
HS3ST1	1	0.00190279
CD38	1	0.00188391
FGFBP2	1	0.00186804
RBPJ	1	0.00185627
DTHD1	0.51894	0.00168527
KLF3	1	0.00167485
ATP10D	1	0.00165034
TXK	1	0.00158688
PAICS	1	0.00145411
HOPX	4.26997e-13	0.00144152
STAP1	1	0.00140993
CXCL13	0.0148723	0.00140306
PRDM8	1	0.00135831
RASGEF1B	1	0.00135334
GPAT3	1	0.00127774
HERC5	0.773359	0.00122872
TSPAN5	1	0.00120997
NFKB1	1	0.00115378
TET2	1	0.00110828
CCDC109B	1	0.00110171
ELOVL6	1	0.00109461
PRDM5	1	0.00109041
TMEM155	0.859798	0.0010701
NOCT	0.0151453	0.00105933
IL15	1	0.00102116
OTUD4	0.000494809	0.00101119
RP11-18H21.1	1	0.000949812
NAF1	1	0.00094651
KLHL2	1	0.000933968
HPGD	1	0.00090534
ACSL1	1	0.000886139
SLC25A4	1	0.000884505
FAM134B	1	0.000880798
IL7R	1	0.000834939
ITGA2	1	0.000714702
GZMK	1	0.000704902
GZMA	1	0.000680234
PLPP1	1	0.000680234
ADAMTS6	1	0.000663551
MAST4	1	0.000648107
PIK3R1	1	0.000630712
TMEM171	1	0.000575673
ENC1	1	0.000537449
FAM169A	1	0.000528365
SSBP2	1	0.000524454
PAM	1	0.000513413
CCDC112	1	0.000493375
GRAMD3	0.316519	0.000488165
ACSL6	0.0307159	0.000467953
PDLIM4	0.762276	0.000446394
IL13	0.991123	0.000442875
HSPA4	1	0.000433461
TCF7	1	0.000433461
REEP2	1	0.000421775
EGR1	1	0.000419339
CTNNA1	1	0.000413902
CXXC5	1	0.000397781
CYSTM1	1	0.000390416
NR3C1	1	0.000386621
PPP2R2B	1	0.000378663
ADRB2	1	0.000376725
CD74	1	0.000376725
SMIM3	1	0.000376402
SPARC	1	0.000365498
HAVCR2	0.347091	0.000342579
FNDC9	0.0716739	0.000338277
ADAM19	1	0.000332222
NIPAL4	1	0.000331314
MIR3142HG	1	0.000320635
TSPAN17	1	0.000305045
GRK6	0.913281	0.000304106
DBN1	1	0.000280293
PDLIM7	1	0.00027939
N4BP3	0.0778435	0.000278189
SQSTM1	1	0.000269295
GFPT2	0.859798	0.000269295
BTNL8	1	0.000267252
IRF4	1	0.000264382
GMDS	1	0.000255273
TMEM14C	1	0.000251214
NEDD9	1	0.000250548
CD83	1	0.000237644
RP11-146I2.1	1	0.000237533
JARID2	1	0.000237349
SOX4	1	0.000199998
FAM65B	1	0.000191455
ZNF184	1	0.000180665
TNF	1	0.000176303
NCR3	1	0.000174721
HSPA1A	1	0.00017288
HSPA1B	1	0.000170931
HLA-DRA	1	0.000159362
HLA-DRB5	0.0601045	0.000152
HLA-DRB1	0.0778435	0.000151814
HLA-DQB1	0.590271	0.000144237
HLA-DQA2	0.208644	0.000141423
HLA-DMA	0.092558	0.000139779
HLA-DPA1	1	0.00013786
HLA-DPB1	0.363858	0.000134294
HMGA1	0.0739501	0.000132511
PACSIN1	1	0.000125439
CDKN1A	1	0.000125346
PIM1	1	0.000122227
TMEM217	0.277428	0.000106892
KCNK5	0.0023186	0.000104459
BYSL	1	0.000103765
DNPH1	1	0.000103674
HSP90AB1	1	0.000102764
NFKBIE	0.0188754	0.000102764
RUNX2	1	0.000101855
RCAN2	0.123212	9.82413e-05
MB21D1	0.00156524	9.47647e-05
CD109	1	8.93935e-05
MYO6	1	8.65467e-05
SH3BGRL2	1	8.5933e-05
ELOVL4	0.0369241	8.47154e-05
NT5E	0.0112933	8.36109e-05
BACH2	1	8.2808e-05
PRDM1	1	8.23812e-05
AIM1	0.784151	7.64357e-05
SAMD3	0.079407	6.93466e-05
SGK1	1	6.89338e-05
AHI1	1	6.71346e-05
PDE7B	1	6.70944e-05
RP11-356I2.1	1	6.65918e-05
PLAGL1	0.894731	6.43841e-05
STX11	1	6.41068e-05
TIAM2	1	6.35184e-05
SNX9	1	6.30482e-05
SYNJ2	1	6.30482e-05
TAGAP	1	6.05e-05
MRPL18	1	5.84928e-05
QKI	1	5.39865e-05
CCR6	0.191073	5.39865e-05
PDGFA	1	5.15403e-05
ZFAND2A	1	5.02571e-05
SNX8	1	4.99455e-05
CHST12	0.462103	4.72893e-05
TTYH3	1	4.23924e-05
ICA1	1	4.09424e-05
ETV1	1	4.09336e-05
TSPAN13	1	4.01744e-05
AHR	1	3.89537e-05
ITGB8	0.334825	3.80982e-05
SKAP2	1	3.68235e-05
AOAH	0.480419	3.61052e-05
RALA	0.267114	3.52872e-05
SNHG15	1	3.44052e-05
TNS3	0.0233661	3.44052e-05
AUTS2	0.36567	3.33578e-05
LAT2	1	3.33344e-05
NCF1	1	2.88106e-05
RHBDD2	1	2.88106e-05
HSPB1	0.162692	2.88106e-05
FGL2	1	2.66266e-05
ABCB1	1	2.41346e-05
CDK14	1	2.29673e-05
PON2	1	2.18776e-05
STAG3	1	2.09841e-05
TRIP6	1	2.07985e-05
MUC12	1	2.00971e-05
RP11-325F22.2	1	1.99073e-05
CDHR3	1	1.9519e-05
NAMPT	1	1.86776e-05
LRRN3	0.263383	1.85056e-05
CAV1	1	1.73162e-05
ST7	0	1.7274e-05
FAM3C	0.000202813	1.65135e-05
IRF5	1	1.45482e-05
TRBV3-1	1	1.40123e-05
TRBV10-2	0.506086	1.3832e-05
EPHA1	1	1.33388e-05
EPHA1-AS1	1	9.84028e-06
EZH2	0.844617	9.13479e-06
ZNF282	1	8.66321e-06
GIMAP7	1	8.13008e-06
GIMAP4	1	7.48035e-06
GIMAP1	0.944801	6.39387e-06
SLC4A2	0.537126	5.46641e-06
PRKAG2-AS1	1	5.37637e-06
P2RY8	0.0927263	5.33219e-06
NHS	1	5.30852e-06
CXorf21	1	5.22673e-06
GK	1	5.13695e-06
LINC01281	1	4.99651e-06
GPR34	1	4.8778e-06
TIMP1	1	4.83233e-06
PIM2	1	4.78966e-06
FOXP3	0.00137415	4.62422e-06
APEX2	5.56421e-05	4.21736e-06
CXCR3	1	4.06739e-06
CYSLTR1	0.927669	3.97792e-06
GLA	1	3.56586e-06
BEX5	1	3.52366e-06
BEX2	1	3.14149e-06
NGFRAP1	0.544383	3.14149e-06
ACSL4	1	2.95546e-06
PLS3	0.0411927	2.82442e-06
SH2D1A	1	2.78273e-06
SMIM10	1	2.70729e-06
MAMLD1	1	2.70608e-06
IL9R	1	2.35399e-06
AGPAT5	1	2.22124e-06
MTUS1	0.166391	2.15895e-06
CSGALNACT1	1	1.99057e-06
BMP1	1	1.99057e-06
SORBS3	1	1.7401e-06
EGR3	0.485449	1.70152e-06
DOCK5	1	1.5231e-06
CLU	0.00104127	1.35512e-06
AC145110.1	1	1.33919e-06
EIF4EBP1	1	1.25146e-06
RP11-25K19.1	1	1.24585e-06
CHD7	1	1.24006e-06
SGK3	1	1.18106e-06
RDH10	1	1.09775e-06
FABP5	1	9.04813e-07
C8orf88	1	9.02297e-07
GEM	0.0198	8.78399e-07
LAPTM4B	1	6.87612e-07
KLF10	1	6.56955e-07
MTSS1	1	6.52326e-07
SQLE	1	6.28279e-07
TRIB1	0.0240528	6.22966e-07
LINC00861	1	6.06521e-07
FAM84B	1	5.94926e-07
MYC	1	5.77438e-07
PVT1	0.533093	5.29326e-07
SCX	0.217813	5.23194e-07
PUM3	1	5.21241e-07
PDCD1LG2	1	4.99329e-07
GLDC	1	4.99329e-07
DNAJA1	1	4.99329e-07
FAM166B	1	4.68145e-07
CD72	0.358143	4.41547e-07
GLIPR2	1	3.63017e-07
PIP5K1B	0.0314282	3.5942e-07
ZFAND5	1	3.52915e-07
GCNT1	0.537421	3.50462e-07
GKAP1	0.762276	3.49721e-07
GOLM1	0.761894	3.43209e-07
GADD45G	1	3.26706e-07
AUH	1	2.95251e-07
NFIL3	0.00144065	2.88046e-07
CARD19	1	2.85731e-07
NINJ1	1	2.78201e-07
C9orf3	1	2.63744e-07
TRMO	0.383274	2.50295e-07
RGS3	0.0231181	2.18815e-07
DFNB31	1	2.17586e-07
TRAF1	0.506086	1.82636e-07
SLC2A8	0.825457	1.76283e-07
FAM102A	1	1.74512e-07
IER5L	0.121384	1.69018e-07
SARDH	0.492903	1.66385e-07
TRAF2	1	1.60124e-07
ABCA2	1	1.49271e-07
FUT7	1	1.38691e-07
NPDC1	1	1.28868e-07
CD151	0.0138495	1.02583e-07
TSPAN4	1	1.01161e-07
DUSP8	1	1.00168e-07
IFITM10	1	8.22257e-08
ASCL2	0.00165331	7.48323e-08
PHLDA2	0.30429	6.83914e-08
CARS	1	6.68032e-08
HBB	1	6.65723e-08
DKK3	0.604638	5.83257e-08
LGR4	1	5.77346e-08
PRRG4	1	4.93302e-08
CD59	1	4.35268e-08
PRR5L	1	4.18464e-08
CD82	0.590271	4.16924e-08
MS4A6A	0.293207	4.06065e-08
MS4A1	1	3.70224e-08
CD5	0.000356152	3.63897e-08
AHNAK	7.22879e-06	2.92958e-08
RARRES3	1	2.84733e-08
STIP1	0.235864	2.84733e-08
NAALADL1	0.0707413	2.81264e-08
CTSW	1	2.55872e-08
CD248	1	2.55341e-08
CLCF1	1	2.1599e-08
CARNS1	1	2.0412e-08
IL18BP	0.0653227	1.92531e-08
SERPINH1	1	1.81472e-08
MYO7A	0.0156928	1.70612e-08
CREBZF	0.744893	1.65324e-08
SYTL2	1.60907e-07	1.61255e-08
SMCO4	1	1.50112e-08
BIRC3	0.00158504	1.49565e-08
TMEM123	0.592833	1.47711e-08
PDGFD	0.0802373	1.41741e-08
ZC3H12C	1	1.25449e-08
CADM1	0.0802373	1.21491e-08
JAML	0.761894	1.1417e-08
CXCR5	1	8.51252e-09
ARHGEF12	0.803483	7.51988e-09
SORL1	1	6.82831e-09
UBASH3B	1	6.12607e-09
CRTAM	1	5.12667e-09
FEZ1	1	4.33792e-09
BARX2	0.0567595	4.04703e-09
APLP2	1	3.41682e-09
IL2RA	1	3.05157e-09
GATA3	1	3.03188e-09
HACD1	0.837252	2.27145e-09
STAM	0.00296582	2.09411e-09
NEBL	1	1.93449e-09
ARHGAP21	0.0309799	1.89602e-09
MASTL	1	1.76547e-09
RASGEF1A	0.000746644	1.76043e-09
EGR2	1	1.7161e-09
AIFM2	1	1.61596e-09
ZMIZ1	1	1.55534e-09
PPIF	1	1.32419e-09
CH25H	1	1.30501e-09
HECTD2	0.670647	1.11609e-09
PDLIM1	0.414829	1.10893e-09
TCTN3	0.0268932	9.03704e-10
ENTPD1	0.13068	8.5338e-10
PGAM1	0.0161553	8.5338e-10
NPM3	1	7.10703e-10
NFKB2	1	6.88698e-10
ARL3	0.10741	6.26816e-10
SFXN2	1	6.2205e-10
DUSP5	1	5.6827e-10
AFAP1L2	1	5.408e-10
BAG3	1	4.93507e-10
INPP5F	1	4.81073e-10
HTRA1	1	4.70457e-10
DHX32	0.31077	4.52244e-10
BNIP3	1	4.36743e-10
FKBP4	1	4.20984e-10
RP11-664D1.1	1	3.60347e-10
CD9	1	3.41261e-10
GAPDH	1	2.43759e-10
CHD4	1	2.42836e-10
LAG3	1	1.73573e-10
TPI1	1	1.50757e-10
KLRG1	0.000671129	1.49803e-10
KLRB1	1	1.24183e-10
CLECL1	1	1.10485e-10
CD69	0.0351058	1.08786e-10
KLRF1	0.17424	1.06755e-10
KLRD1	1	1.03019e-10
RP11-277P12.20	0.533093	8.44834e-11
KLRC3	1	7.29863e-11
RP11-291B21.2	0.000179963	6.64937e-11
YBX3	0.00166867	6.28625e-11
EMP1	0.0653227	5.52444e-11
ARHGDIB	1	5.19156e-11
PLEKHA5	0.93279	4.62438e-11
PTHLH	1	4.35664e-11
NELL2	1	3.73636e-11
RP11-493L12.5	1	3.30236e-11
RP1-90J4.1	0.0259989	3.16608e-11
HDAC7	0.0196179	2.45578e-11
CERS5	1	2.04546e-11
LIMA1	0.681454	1.77521e-11
NR4A1	1	1.67255e-11
KRT86	1	1.62034e-11
KRT81	1	1.23174e-11
KRT84	0.000985821	1.15396e-11
ITGA5	0.099043	1.14569e-11
CD63	1	1.05894e-11
SUOX	1	9.1077e-12
IKZF4	0.0448426	8.81374e-12
NAB2	1	7.05795e-12
NXPH4	1	6.88609e-12
METTL1	1	6.16228e-12
IFNG-AS1	1	4.61515e-12
IFNG	0.092558	4.56e-12
CPM	0.0396755	4.03117e-12
PHLDA1	1	3.73873e-12
RP11-290L1.3	1	3.53947e-12
TMCC3	1	3.53016e-12
GNPTAB	0.00196905	2.96695e-12
PMCH	0.282712	2.79091e-12
TDG	0.000123203	2.59645e-12
SELPLG	7.66224e-05	2.12047e-12
CORO1C	1	1.99657e-12
SSH1	2.60595e-05	1.88901e-12
ATP2A2	0.565185	1.83843e-12
RBM19	1	1.8339e-12
CAMKK2	0.642012	1.14187e-12
PITPNM2	0.0150224	1.06442e-12
RILPL2	1	9.33524e-13
FLT1	0.0336798	9.31277e-13
SLC7A1	1.57213e-05	8.93508e-13
ALOX5AP	0.0730381	7.78214e-13
HSPH1	0.592833	6.38153e-13
N4BP2L1	0.189503	5.92784e-13
LHFP	0.0111368	5.04972e-13
SLC25A15	0.0322307	3.56101e-13
RGCC	1	1.33317e-13
DGKH	0.120355	1.2777e-13
AKAP11	1	1.22178e-13
TNFSF11	1	1.04274e-13
SERP2	0.36567	1.04274e-13
TSC22D1	1	9.89445e-14
TBC1D4	0.11275	9.89445e-14
CLN5	0.0840557	9.89445e-14
NDFIP2	0.000115873	8.76542e-14
GPR183	0.0507779	5.65839e-14
TNFSF13B	1	5.05073e-14
IRS2	1	4.43795e-14
RASA3	1	3.18334e-14
TRAV1-1	0.0611271	3.18334e-14
TRAV3	1	2.56835e-14
TRAV8-3	1	2.56835e-14
TRAV8-4	0.0136396	1.94279e-14
TRAV16	5.38777e-10	1.94279e-14
TRAV27	1	1.30641e-14
TRAV39	0.0327633	1.30641e-14
GZMH	0.00127876	1.30641e-14
GZMB	1	6.618e-15
NFKBIA	1	6.618e-15
LINC01588	0.368731	6.618e-15
ATL1	0.146324	6.618e-15
PTGDR	0.0118541	6.618e-15
PTGER2	0.0102788	6.618e-15
CTD-2555O16.2	0.00912019	6.618e-15
AKAP5	1.3618e-05	6.618e-15
FUT8	1	0
ZFP36L1	1	0
ACTN1	1	0
DPF3	1	0
FOS	1	0
BATF	1	0
TMED8	1	0
AHSA1	1	0
GPR65	1	0
TC2N	1	0
RIN3	1	0
ASB2	1	0
OTUB2	1	0
BCL11B	1	0
WARS	1	0
HSP90AA1	1	0
ANKRD9	1	0
PPP1R13B	1	0
GPR132	1	0
IGHG3	1	0
IGHV4-34	1	0
IGHV1-69	1	0
SPINT1	1	0
CAPN3	1	0
SHF	1	0
SHC4	1	0
ATP8B4	1	0
RFX7	1	0
DAPK2	1	0
PKM	1	0
SEMA7A	1	0
CTSH	1	0
BCL2A1	1	0
FAH	1	0
IL16	1	0
NMB	1	0
HAPLN3	1	0
MFGE8	1	0
IDH2	1	0
BLM	1	0
FURIN	1	0
FES	1	0
RGMA	1	0
SYNM	1	0
LRRC28	1	0
SYNGR3	1	0
NPW	1	0
TFAP4	1	0
LITAF	1	0
C16orf45	1	0
AC002331.1	1	0
GTF3C1	1	0
APOBR	1	0
AKTIP	1	0
GNAO1	1	0
CCL22	1	0
ADGRG1	1	0
KIFC3	1	0
CBFB	1	0
SMPD3	1	0
NFAT5	1	0
LINC01572	0.63599	0
ZFHX3	0.56455	0
ZNRF1	0.512479	0
PLCG2	0.511742	0
COTL1	0.462103	0
IRF8	0.420028	0
CPNE7	0.358143	0
FAM101B	0.347091	0
ITGAE	0.324625	0
KDM6B	0.280083	0
PER1	0.25236	0
PMP22	0.24958	0
RASD1	0.243329	0
TLCD1	0.241042	0
CCL3	0.224091	0
CCL4	0.220329	0
CCL4L2	0.209451	0
CTB-58E17.1	0.169849	0
PLXDC1	0.0982487	0
RP5-1028K7.2	0.079407	0
CCR7	0.0696469	0
STAT3	0.0601045	0
G6PC3	0.0386421	0
CTD-2020K17.1	0.0379131	0
MAP3K14	0.0307071	0
HOXB2	0.0268558	0
NME1	0.0240528	0
MMD	0.0232188	0
SCPEP1	0.0205805	0
TACO1	0.0198	0
ICAM2	0.0196179	0
PRKCA	0.0161553	0
PITPNC1	0.0148723	0
C17orf58	0.0140722	0
ARSG	0.0136837	0
SLC16A6	0.00852159	0
CD300A	0.00589537	0
SRP68	0.00560554	0
ZACN	0.00560554	0
SEC14L1	0.00549508	0
SYNGR2	0.00463098	0
TK1	0.00418472	0
BAIAP2	0.00401784	0
NPB	0.00346955	0
PYCR1	0.00314322	0
NOTUM	0.00313052	0
ASPSCR1	0.00306678	0
SLC16A3	0.00292743	0
CD7	0.00243141	0
TGIF1	0.00198683	0
EPB41L3	0.00197531	0
PTPRM	0.00159132	0
LDLRAD4	0.00144394	0
RBBP8	0.00144065	0
RNF125	0.00132763	0
PIAS2	0.00127876	0
MYO5B	0.00110203	0
RAB27B	0.00107865	0
CD226	0.000896859	0
PQLC1	0.000643406	0
SIRPG	0.000602674	0
PTPRA	0.000500599	0
PRNP	0.00042159	0
ANKEF1	0.000387409	0
CST7	0.000355941	0
BCL2L1	0.000305813	0
PLAGL2	0.000191952	0
MAP1LC3A	0.000185175	0
TOX2	0.000169944	0
ADA	0.000133109	0
SDC4	7.70979e-05	0
CEBPB	4.14114e-05	0
NFATC2	3.45757e-05	0
ATP9A	1.57213e-05	0
TSHZ2	1.57213e-05	0
DOK5	1.57213e-05	0
CASS4	1.57213e-05	0
PPP1R3D	1.52317e-05	0
LIME1	1.48413e-05	0
GZMM	1.06139e-05	0
CFD	1.01599e-05	0
CNN2	8.20482e-06	0
GPX4	6.46686e-06	0
DOT1L	5.36423e-06	0
GADD45B	3.59664e-06	0
MATK	2.96168e-06	0
FSD1	2.52439e-06	0
TICAM1	1.72894e-06	0
RFX2	1.22502e-06	0
TUBB4A	1.13666e-06	0
TNFSF9	7.74196e-07	0
CD70	7.55295e-07	0
TRIP10	6.2018e-07	0
CTB-133G6.1	3.96011e-07	0
TGFBR3L	2.2585e-07	0
S1PR5	1.32999e-07	0
ACP5	1.23636e-07	0
JUNB	8.50746e-08	0
FARSA	4.73626e-08	0
NACC1	4.43601e-08	0
PGLYRP2	3.38026e-08	0
KLF2	1.53323e-08	0
MAP1S	1.24687e-08	0
RAB3A	4.99466e-09	0
PBX4	3.31068e-09	0
LPAR2	2.80736e-09	0
CEBPA	2.27749e-09	0
FXYD7	9.3404e-10	0
LSR	8.25671e-10	0
IGFLR1	5.07614e-10	0
NFKBID	1.12695e-10	0
TYROBP	1.10636e-10	0
ZFP36	9.67208e-11	0
SERTAD1	8.24862e-11	0
LINC01480	2.7941e-11	0
AC006129.2	2.7941e-11	0
CEACAM21	1.28939e-11	0
DEDD2	7.00714e-12	0
KCNN4	6.34488e-12	0
RELB	3.03193e-13	0
FOSB	1.38299e-13	0
PLA2G4C	7.10183e-14	0
NKG7	3.64955e-14	0
LAIR2	0	0
KIR2DL4	0	0
NCR1	0	0
RPL28	0	0
USP18	0	0
BCR	0	0
RGL4	0	0
GGT1	0	0
XBP1	0	0
SEC14L2	0	0
PIK3IP1	0	0
HMOX1	0	0
NCF4	0	0
TST	0	0
KCTD17	0	0
SLC16A8	0	0
KDELR3	0	0
APOBEC3C	0	0
APOBEC3H	0	0
GRAP2	0	0
RANGAP1	0	0
BIK	0	0
PIM3	0	0
SAMSN1	0	0
AF165138.7	0	0
BTG3	0	0
LINC00158	0	0
MIR155HG	0	0
APP	0	0
SLC5A3	0	0
RCAN1	0	0
ITGB2	0	0
ITGB2-AS1	0	0
