# Supplementary material for: 4-1BB+ Tregs and inhibitory progenitor exhausted T cells confer resistance to anti-PD-L1 and anti-CTLA-4 combination therapy
Source: Cell Rep Med. 2025 Oct 3;6(10):102408. doi: 10.1016/j.xcrm.2025.102408 (PMC12629806; doi:10.1016/j.xcrm.2025.102408)
Supplement: Table S10. Top 50 DEGs expressed above 0.25 log2 fold genes in CD4+ T subclusters [file mmc11.xlsx]

## Sheet: S10
Supplementary Table 10. Top 50 DEGs expressed above 0.25 log2 fold genes in CD4+ T subclusters
p_val	avg_log2FC	pct.1	pct.2	p_val_adj	cluster	gene
0	3.04854	0.333	0.046	0	Tn/Tmem	PLAC8
0	3.02517	0.216	0.033	0	Tn/Tmem	SCML1
8.58452e-14	2.84573	0.135	0.168	2.89247e-09	Tn/Tmem	IGLC2
0	2.76597	0.127	0.021	0	Tn/Tmem	APBA2
0	2.76075	0.195	0.039	0	Tn/Tmem	LYPD3
0	2.54229	0.163	0.034	0	Tn/Tmem	TMEM71
0	2.48064	0.16	0.037	0	Tn/Tmem	FXYD7
1.0392e-245	2.46314	0.121	0.031	3.50147e-241	Tn/Tmem	TAF4B
0	2.41215	0.161	0.034	0	Tn/Tmem	SPG20
3.45362e-260	2.25082	0.156	0.048	1.16366e-255	Tn/Tmem	GPR18
0	2.24465	0.439	0.142	0	Tn/Tmem	AREG
0	2.23973	0.7	0.275	0	Tn/Tmem	ANXA1
0	2.19906	0.2	0.052	0	Tn/Tmem	C1orf162
0	2.19745	0.394	0.109	0	Tn/Tmem	S1PR1
6.99717e-211	2.16338	0.119	0.034	2.35763e-206	Tn/Tmem	AIF1
1.611e-299	2.14415	0.148	0.037	5.4281e-295	Tn/Tmem	ANK3
0	2.02598	0.184	0.057	0	Tn/Tmem	BACH2
2.59007e-237	1.89039	0.142	0.043	8.72699e-233	Tn/Tmem	NELL2
0	1.86367	0.68	0.348	0	Tn/Tmem	CD55
2.17469e-174	1.84495	0.116	0.038	7.3274e-170	Tn/Tmem	CHD7
1.23294e-12	1.80957	0.102	0.13	4.15428e-08	Tn/Tmem	IGHG4
9.21353e-13	1.71767	0.099	0.128	3.10441e-08	Tn/Tmem	IGHG1
5.3877e-159	1.70069	0.131	0.05	1.81533e-154	Tn/Tmem	ZNF10
3.91513e-236	1.69469	0.2	0.082	1.31916e-231	Tn/Tmem	PHLDB3
0	1.6915	0.38	0.161	0	Tn/Tmem	ABLIM1
0	1.68625	0.841	0.38	0	Tn/Tmem	CCR7
2.37599e-115	1.67234	0.133	0.062	8.00565e-111	Tn/Tmem	MYC
0	1.66293	0.251	0.093	0	Tn/Tmem	RASGRP2
1.00992e-12	1.65755	0.304	0.344	3.40282e-08	Tn/Tmem	IGKC
3.58619e-124	1.65321	0.103	0.039	1.20833e-119	Tn/Tmem	DPP4
1.07032e-149	1.63588	0.142	0.06	3.60633e-145	Tn/Tmem	PLAUR
6.70559e-154	1.62788	0.113	0.039	2.25938e-149	Tn/Tmem	CRIP2
6.77098e-113	1.56444	0.102	0.041	2.28141e-108	Tn/Tmem	PLEKHB1
0	1.54594	0.311	0.123	0	Tn/Tmem	TC2N
4.43351e-130	1.53572	0.15	0.07	1.49383e-125	Tn/Tmem	ETV3
8.79722e-216	1.45145	0.209	0.091	2.96414e-211	Tn/Tmem	BEX2
0	1.42602	0.466	0.184	0	Tn/Tmem	TCF7
0	1.42226	0.504	0.346	0	Tn/Tmem	CHMP1B
0	1.4216	0.522	0.227	0	Tn/Tmem	KLF2
3.80515e-115	1.41735	0.161	0.083	1.28211e-110	Tn/Tmem	GLUL
2.28239e-138	1.41664	0.147	0.065	7.69027e-134	Tn/Tmem	SCML4
0	1.41223	0.804	0.569	0	Tn/Tmem	GPR183
0	1.41113	0.385	0.173	0	Tn/Tmem	KLF3
6.8858e-77	1.34761	0.1	0.048	2.3201e-72	Tn/Tmem	GIMAP5
4.22958e-160	1.34257	0.237	0.13	1.42512e-155	Tn/Tmem	UAP1
0	1.34097	0.482	0.257	0	Tn/Tmem	PTGER4
2.98735e-207	1.33753	0.243	0.119	1.00656e-202	Tn/Tmem	SH3YL1
1.56376e-99	1.33485	0.133	0.066	5.26893e-95	Tn/Tmem	CTA-29F11.1
7.57681e-206	1.31521	0.211	0.095	2.55293e-201	Tn/Tmem	ACTN1
2.10109e-69	1.31015	0.104	0.053	7.07942e-65	Tn/Tmem	SH2D3A
0	4.07309	0.22	0.017	0	4-1BB+ Treg	CD177
0	3.77532	0.101	0.011	0	4-1BB+ Treg	CCL22
0	3.48038	0.309	0.029	0	4-1BB+ Treg	AC145110.1
0	3.06781	0.476	0.07	0	4-1BB+ Treg	CCR8
0	2.99955	0.233	0.028	0	4-1BB+ Treg	TBC1D8
0	2.9631	0.687	0.125	0	4-1BB+ Treg	TNFRSF9
0	2.95598	0.137	0.021	0	4-1BB+ Treg	TNFRSF8
0	2.88748	0.169	0.026	0	4-1BB+ Treg	CADM1
0	2.85095	0.64	0.108	0	4-1BB+ Treg	IL1R2
0	2.81641	0.665	0.111	0	4-1BB+ Treg	LAYN
0	2.79502	0.209	0.038	0	4-1BB+ Treg	LINC01588
0	2.7504	0.234	0.04	0	4-1BB+ Treg	EBI3
0	2.73799	0.386	0.07	0	4-1BB+ Treg	GCNT1
0	2.64067	0.283	0.041	0	4-1BB+ Treg	GNG8
0	2.6325	0.127	0.019	0	4-1BB+ Treg	METTL7A
0	2.61017	0.618	0.142	0	4-1BB+ Treg	LAIR2
0	2.58521	0.261	0.047	0	4-1BB+ Treg	LAPTM4B
0	2.55558	0.397	0.08	0	4-1BB+ Treg	CRADD
0	2.45216	0.133	0.023	0	4-1BB+ Treg	PTGIR
3.14261e-256	2.43613	0.114	0.023	1.05887e-251	4-1BB+ Treg	PRKCDBP
0	2.41369	0.212	0.042	0	4-1BB+ Treg	FLVCR2
0	2.38097	0.329	0.059	0	4-1BB+ Treg	FANK1
1.246e-282	2.37335	0.111	0.019	4.19828e-278	4-1BB+ Treg	SERPINE2
0	2.37068	0.368	0.077	0	4-1BB+ Treg	ZBTB32
0	2.3204	0.91	0.244	0	4-1BB+ Treg	FOXP3
0	2.30878	0.613	0.2	0	4-1BB+ Treg	ACP5
0	2.30858	0.815	0.233	0	4-1BB+ Treg	IL2RA
0	2.28844	0.363	0.078	0	4-1BB+ Treg	AC017002.1
0	2.28756	0.21	0.041	0	4-1BB+ Treg	DFNB31
0	2.28587	0.93	0.406	0	4-1BB+ Treg	TNFRSF18
0	2.28226	0.404	0.092	0	4-1BB+ Treg	CUL9
0	2.23929	0.902	0.495	0	4-1BB+ Treg	TNFRSF4
0	2.23224	0.264	0.049	0	4-1BB+ Treg	MZB1
0	2.20712	0.263	0.078	0	4-1BB+ Treg	PTP4A3
1.06366e-208	2.1892	0.102	0.023	3.58389e-204	4-1BB+ Treg	PDGFA
4.6568e-261	2.18079	0.126	0.028	1.56906e-256	4-1BB+ Treg	CD80
0	2.15783	0.726	0.202	0	4-1BB+ Treg	AC133644.2
0	2.12401	0.308	0.075	0	4-1BB+ Treg	PRF1
0	2.12073	0.501	0.115	0	4-1BB+ Treg	RTKN2
0	2.11922	0.293	0.067	0	4-1BB+ Treg	IL12RB2
0	2.11911	0.782	0.219	0	4-1BB+ Treg	CXCR6
0	2.11565	0.226	0.048	0	4-1BB+ Treg	FCRL3
0	2.11366	0.17	0.037	0	4-1BB+ Treg	COL9A2
0	2.10278	0.198	0.048	0	4-1BB+ Treg	FNDC3B
0	2.0842	0.265	0.062	0	4-1BB+ Treg	CREB3L2
0	2.07849	0.452	0.098	0	4-1BB+ Treg	IKZF2
5.38377e-221	2.07808	0.115	0.027	1.81401e-216	4-1BB+ Treg	USP51
2.21312e-301	2.06139	0.173	0.047	7.45688e-297	4-1BB+ Treg	HLF
0	2.05179	0.788	0.3	0	4-1BB+ Treg	CST7
0	2.04455	0.361	0.081	0	4-1BB+ Treg	AC002331.1
0	5.58216	0.501	0.032	0	CXCL13+ CD4T	CXCL13
0	5.35852	0.214	0.01	0	CXCL13+ CD4T	GNG4
0	5.34374	0.154	0.004	0	CXCL13+ CD4T	PCAT29
0	5.284	0.106	0.004	0	CXCL13+ CD4T	ADGRG1
0	4.60859	0.117	0.005	0	CXCL13+ CD4T	PDE7B
0	3.92068	0.344	0.031	0	CXCL13+ CD4T	PTPN13
0	3.72441	0.203	0.021	0	CXCL13+ CD4T	AC092580.4
0	3.64848	0.123	0.013	0	CXCL13+ CD4T	MYO7A
0	3.62383	0.101	0.012	0	CXCL13+ CD4T	BCAT1
0	3.48695	0.12	0.015	0	CXCL13+ CD4T	LRRN3
0	3.42371	0.135	0.016	0	CXCL13+ CD4T	IFNG
0	3.28439	0.148	0.027	0	CXCL13+ CD4T	RDH10
0	3.14903	0.295	0.046	0	CXCL13+ CD4T	CD200
0	3.05565	0.389	0.11	0	CXCL13+ CD4T	NMB
1.19056e-32	2.93146	0.109	0.067	4.01146e-28	CXCL13+ CD4T	CCL4
0	2.91573	0.328	0.062	0	CXCL13+ CD4T	ZEB2
0	2.807	0.286	0.051	0	CXCL13+ CD4T	CHN1
6.0445e-197	2.62583	0.109	0.025	2.03663e-192	CXCL13+ CD4T	POU2AF1
7.38657e-227	2.61322	0.101	0.019	2.48883e-222	CXCL13+ CD4T	MCOLN2
0	2.58401	0.202	0.048	0	CXCL13+ CD4T	CPM
1.57101e-120	2.57345	0.103	0.034	5.29334e-116	CXCL13+ CD4T	GZMB
1.42475e-279	2.54562	0.126	0.024	4.80056e-275	CXCL13+ CD4T	TBXAS1
0	2.54099	0.429	0.128	0	CXCL13+ CD4T	KIAA0319L
0	2.53179	0.227	0.047	0	CXCL13+ CD4T	LRMP
0	2.50099	0.219	0.045	0	CXCL13+ CD4T	IGFBP4
0	2.30843	0.522	0.169	0	CXCL13+ CD4T	PDCD1
0	2.29628	0.29	0.074	0	CXCL13+ CD4T	SMCO4
2.53813e-203	2.27996	0.174	0.059	8.55197e-199	CXCL13+ CD4T	CHI3L2
8.33036e-142	2.27721	0.104	0.03	2.80683e-137	CXCL13+ CD4T	TSC22D1
1.95837e-200	2.21604	0.108	0.024	6.59854e-196	CXCL13+ CD4T	ST8SIA1
0	2.1738	0.276	0.099	0	CXCL13+ CD4T	ITPR1
6.23828e-214	2.15188	0.17	0.054	2.10193e-209	CXCL13+ CD4T	LMO4
0	2.15056	0.411	0.143	0	CXCL13+ CD4T	BHLHE40
0	2.11117	0.37	0.15	0	CXCL13+ CD4T	TOX2
0	2.04048	0.384	0.155	0	CXCL13+ CD4T	MFHAS1
0	2.03067	0.315	0.097	0	CXCL13+ CD4T	TNFSF8
0	2.02909	0.562	0.228	0	CXCL13+ CD4T	FKBP5
0	1.994	0.54	0.187	0	CXCL13+ CD4T	KLRB1
3.01769e-170	1.96799	0.14	0.045	1.01678e-165	CXCL13+ CD4T	KIAA1324
0	1.95164	0.28	0.083	0	CXCL13+ CD4T	CD40LG
7.29363e-214	1.94828	0.186	0.064	2.45752e-209	CXCL13+ CD4T	ANKRD28
0	1.91048	0.44	0.164	0	CXCL13+ CD4T	AHI1
0	1.88335	0.398	0.146	0	CXCL13+ CD4T	TOX
2.20696e-124	1.81184	0.126	0.046	7.43613e-120	CXCL13+ CD4T	SYTL2
1.36635e-265	1.73852	0.24	0.085	4.60378e-261	CXCL13+ CD4T	BTLA
0	1.69618	0.878	0.583	0	CXCL13+ CD4T	NR3C1
5.87537e-149	1.68853	0.198	0.087	1.97965e-144	CXCL13+ CD4T	CTSH
1.25382e-136	1.66028	0.146	0.055	4.22461e-132	CXCL13+ CD4T	RUNX2
4.63654e-238	1.65951	0.215	0.074	1.56224e-233	CXCL13+ CD4T	THEMIS
1.43009e-114	1.65445	0.141	0.058	4.81854e-110	CXCL13+ CD4T	PLA2G16
9.3081e-231	1.77745	0.362	0.167	3.13627e-226	HLA-DR+ Treg	HPGD
2.52804e-240	1.49841	0.427	0.221	8.51799e-236	HLA-DR+ Treg	HLA-DQB1
3.62064e-234	1.4804	0.439	0.23	1.21994e-229	HLA-DR+ Treg	HLA-DRB5
1.10951e-63	1.4548	0.15	0.076	3.73837e-59	HLA-DR+ Treg	HLA-DQA2
0	1.43424	0.649	0.364	0	HLA-DR+ Treg	HLA-DRB1
1.3726e-212	1.39691	0.372	0.178	4.62483e-208	HLA-DR+ Treg	RTKN2
8.43082e-228	1.37292	0.521	0.32	2.84068e-223	HLA-DR+ Treg	HLA-DRA
7.11794e-125	1.35699	0.261	0.132	2.39832e-120	HLA-DR+ Treg	TTN
6.41847e-54	1.2463	0.148	0.079	2.16264e-49	HLA-DR+ Treg	FCRL3
1.57463e-46	1.23754	0.14	0.077	5.30555e-42	HLA-DR+ Treg	CCDC141
6.03972e-289	1.22809	0.622	0.396	2.03502e-284	HLA-DR+ Treg	HLA-DPB1
3.96777e-64	1.19696	0.222	0.133	1.3369e-59	HLA-DR+ Treg	AC002331.1
9.85443e-56	1.19405	0.2	0.12	3.32035e-51	HLA-DR+ Treg	CCNG2
5.82038e-110	1.19299	0.291	0.162	1.96112e-105	HLA-DR+ Treg	IKZF2
1.01126e-70	1.18122	0.199	0.109	3.40734e-66	HLA-DR+ Treg	FANK1
1.90434e-113	1.168	0.328	0.191	6.41648e-109	HLA-DR+ Treg	HLA-DQA1
7.78822e-41	1.16241	0.149	0.088	2.62416e-36	HLA-DR+ Treg	SETD7
1.21918e-114	1.14471	0.371	0.236	4.10789e-110	HLA-DR+ Treg	HLA-DMA
5.3965e-08	1.12733	0.104	0.082	0.0018183	HLA-DR+ Treg	SERPINH1
5.47151e-42	1.05787	0.204	0.136	1.84357e-37	HLA-DR+ Treg	SGMS1
5.55119e-242	1.02622	0.656	0.442	1.87042e-237	HLA-DR+ Treg	HLA-DPA1
2.28967e-55	1.02432	0.24	0.155	7.71481e-51	HLA-DR+ Treg	HS3ST3B1
9.27583e-33	1.01827	0.188	0.128	3.1254e-28	HLA-DR+ Treg	IKZF4
1.73656e-14	1.0145	0.117	0.085	5.85118e-10	HLA-DR+ Treg	SLC35E3
5.98123e-13	0.990808	0.25	0.22	2.01532e-08	HLA-DR+ Treg	ZFAND2A
8.69017e-165	0.985637	0.564	0.404	2.92806e-160	HLA-DR+ Treg	IL10RA
5.97263e-123	0.965993	0.517	0.383	2.01242e-118	HLA-DR+ Treg	SAMHD1
1.43141e-202	0.961229	0.601	0.402	4.82299e-198	HLA-DR+ Treg	FAM129A
7.87349e-13	0.924953	0.124	0.093	2.65289e-08	HLA-DR+ Treg	CTNNAL1
2.41217e-55	0.922309	0.319	0.228	8.12755e-51	HLA-DR+ Treg	DUSP10
3.37564e-81	0.912581	0.341	0.227	1.13739e-76	HLA-DR+ Treg	NCF4
3.73822e-12	0.910836	0.111	0.082	1.25956e-07	HLA-DR+ Treg	SLC12A6
3.09175e-60	0.91007	0.596	0.5	1.04173e-55	HLA-DR+ Treg	HSPA1A
7.90495e-31	0.900408	0.218	0.16	2.66349e-26	HLA-DR+ Treg	MAP3K1
5.28884e-15	0.894904	0.136	0.101	1.78202e-10	HLA-DR+ Treg	DGKE
8.00453e-90	0.89136	0.822	0.761	2.69704e-85	HLA-DR+ Treg	DNAJB1
7.10873e-19	0.890515	0.156	0.115	2.39522e-14	HLA-DR+ Treg	LAX1
2.53728e-09	0.878415	0.117	0.093	8.54911e-05	HLA-DR+ Treg	NETO2
3.04254e-52	0.869	0.349	0.268	1.02515e-47	HLA-DR+ Treg	CCM2
3.52917e-17	0.860228	0.129	0.091	1.18912e-12	HLA-DR+ Treg	LINC00239
2.07862e-116	0.854442	0.539	0.388	7.0037e-112	HLA-DR+ Treg	GLRX
1.24057e-16	0.840743	0.176	0.138	4.17996e-12	HLA-DR+ Treg	AKIP1
6.14619e-18	0.837205	0.171	0.13	2.0709e-13	HLA-DR+ Treg	KIAA0040
3.75911e-91	0.836999	0.473	0.357	1.2666e-86	HLA-DR+ Treg	TTC39C
5.85383e-17	0.828602	0.171	0.133	1.97239e-12	HLA-DR+ Treg	UHRF2
2.91375e-16	0.827695	0.149	0.111	9.81757e-12	HLA-DR+ Treg	CASK
7.90387e-11	0.808803	0.117	0.09	2.66313e-06	HLA-DR+ Treg	SKAP2
5.10424e-248	0.805304	0.745	0.501	1.71982e-243	HLA-DR+ Treg	CARD16
6.34524e-11	0.80321	0.194	0.164	2.13797e-06	HLA-DR+ Treg	DNAJB4
9.54564e-218	0.801703	0.922	0.836	3.21631e-213	HLA-DR+ Treg	CD74
0	4.72215	0.313	0.025	0	IFN-stim CD4T	IFIT2
0	4.54812	0.497	0.053	0	IFN-stim CD4T	IFIT3
0	4.46724	0.594	0.063	0	IFN-stim CD4T	IFIT1
0	4.17213	0.462	0.049	0	IFN-stim CD4T	RSAD2
0	3.92486	0.379	0.04	0	IFN-stim CD4T	CMPK2
0	2.96852	0.633	0.179	0	IFN-stim CD4T	OASL
0	2.9304	0.242	0.041	0	IFN-stim CD4T	LAMP3
0	2.91464	0.395	0.085	0	IFN-stim CD4T	USP18
0	2.59949	0.898	0.583	0	IFN-stim CD4T	ISG15
0	2.58263	0.421	0.11	0	IFN-stim CD4T	OAS3
0	2.53539	0.581	0.157	0	IFN-stim CD4T	IFI44L
0	2.52567	0.842	0.413	0	IFN-stim CD4T	MX1
0	2.51216	0.727	0.26	0	IFN-stim CD4T	MX2
1.16623e-290	2.50245	0.256	0.06	3.92951e-286	IFN-stim CD4T	RTP4
0	2.47367	0.389	0.103	0	IFN-stim CD4T	DDX58
0	2.39863	0.624	0.221	0	IFN-stim CD4T	OAS1
0	2.31225	0.38	0.105	0	IFN-stim CD4T	HELZ2
8.61894e-222	2.25621	0.263	0.077	2.90407e-217	IFN-stim CD4T	ZBP1
0	2.25015	0.481	0.144	0	IFN-stim CD4T	OAS2
0	2.22781	0.501	0.17	0	IFN-stim CD4T	SAMD9L
0	2.22633	0.551	0.204	0	IFN-stim CD4T	HERC5
8.28085e-267	2.19027	0.3	0.086	2.79015e-262	IFN-stim CD4T	IFIT5
0	2.16435	0.81	0.438	0	IFN-stim CD4T	IFI6
0	2.16081	0.706	0.272	0	IFN-stim CD4T	XAF1
0	2.0913	0.674	0.272	0	IFN-stim CD4T	EIF2AK2
0	2.08973	0.48	0.179	0	IFN-stim CD4T	PLSCR1
0	2.08448	0.597	0.236	0	IFN-stim CD4T	GBP1
5.71238e-195	2.04898	0.29	0.1	1.92473e-190	IFN-stim CD4T	PNPT1
0	2.0368	0.468	0.159	0	IFN-stim CD4T	IFI44
1.19586e-288	2.03267	0.423	0.155	4.02932e-284	IFN-stim CD4T	IFIH1
3.22342e-236	2.01778	0.331	0.112	1.0861e-231	IFN-stim CD4T	DDX60L
7.10898e-256	2.00585	0.354	0.119	2.3953e-251	IFN-stim CD4T	HSH2D
2.66707e-107	1.95993	0.16	0.052	8.98642e-103	IFN-stim CD4T	DHX58
0	1.90942	0.544	0.223	0	IFN-stim CD4T	SAMD9
1.52215e-185	1.8944	0.29	0.102	5.12875e-181	IFN-stim CD4T	DDX60
1.73885e-192	1.86784	0.296	0.103	5.85888e-188	IFN-stim CD4T	HERC6
0	1.85901	0.608	0.277	0	IFN-stim CD4T	IFI35
1.00477e-235	1.82104	0.385	0.146	3.38546e-231	IFN-stim CD4T	LGALS9
6.27234e-130	1.80321	0.209	0.073	2.1134e-125	IFN-stim CD4T	TRIM25
1.59235e-306	1.75808	0.5	0.2	5.36525e-302	IFN-stim CD4T	PARP9
1.93955e-178	1.74903	0.31	0.117	6.53513e-174	IFN-stim CD4T	DTX3L
0	1.73921	0.74	0.378	0	IFN-stim CD4T	IRF7
6.64983e-228	1.67104	0.429	0.18	2.24059e-223	IFN-stim CD4T	NMI
4.5572e-237	1.63086	0.468	0.204	1.5355e-232	IFN-stim CD4T	PARP14
7.9457e-123	1.62009	0.255	0.103	2.67722e-118	IFN-stim CD4T	TRANK1
2.65848e-58	1.61942	0.112	0.042	8.95748e-54	IFN-stim CD4T	TRIM5
1.67218e-141	1.61283	0.307	0.13	5.63423e-137	IFN-stim CD4T	STAT2
0	1.58728	0.736	0.408	0	IFN-stim CD4T	UBE2L6
1.00718e-42	1.57438	0.123	0.056	3.39361e-38	IFN-stim CD4T	CD38
1.19628e-58	1.56989	0.124	0.048	4.03075e-54	IFN-stim CD4T	BISPR
0	4.11689	0.146	0.01	0	LAG3+ Treg	C2CD4A
0	3.81166	0.14	0.012	0	LAG3+ Treg	IL10
2.2237e-189	3.22761	0.134	0.019	7.49254e-185	LAG3+ Treg	PKIG
0	2.9246	0.472	0.124	0	LAG3+ Treg	LAG3
6.54187e-134	2.86925	0.101	0.015	2.20422e-129	LAG3+ Treg	RORC
3.01558e-160	2.77871	0.161	0.032	1.01607e-155	LAG3+ Treg	FAM174B
7.51957e-111	2.61749	0.113	0.022	2.53364e-106	LAG3+ Treg	IL23R
6.76423e-135	2.40681	0.145	0.03	2.27914e-130	LAG3+ Treg	CDKL2
4.64809e-260	2.2929	0.441	0.141	1.56613e-255	LAG3+ Treg	LGMN
1.19295e-285	2.15115	0.464	0.145	4.01952e-281	LAG3+ Treg	ADTRP
8.5122e-70	2.11538	0.107	0.028	2.8681e-65	LAG3+ Treg	GPR25
1.01225e-232	2.11206	0.413	0.136	3.41067e-228	LAG3+ Treg	IL1R1
1.36747e-70	2.03954	0.131	0.04	4.60755e-66	LAG3+ Treg	CEBPA
7.07627e-61	1.84137	0.124	0.039	2.38428e-56	LAG3+ Treg	THEMIS2
7.78914e-144	1.81821	0.346	0.13	2.62447e-139	LAG3+ Treg	PTMS
7.56666e-112	1.78968	0.257	0.092	2.54951e-107	LAG3+ Treg	INPP1
1.06771e-126	1.7849	0.286	0.102	3.59753e-122	LAG3+ Treg	BLM
6.54389e-69	1.77683	0.146	0.048	2.2049e-64	LAG3+ Treg	NR1D1
3.82504e-83	1.73252	0.234	0.092	1.28881e-78	LAG3+ Treg	CD70
1.8112e-116	1.70564	0.29	0.109	6.10264e-112	LAG3+ Treg	ASB2
3.47352e-158	1.70058	0.301	0.095	1.17037e-153	LAG3+ Treg	CTSH
3.63286e-45	1.66729	0.127	0.049	1.22406e-40	LAG3+ Treg	CCDC71L
4.05237e-47	1.64508	0.131	0.05	1.36541e-42	LAG3+ Treg	PLAGL1
3.35931e-109	1.63984	0.316	0.13	1.13189e-104	LAG3+ Treg	ZC2HC1A
1.08198e-42	1.60692	0.112	0.041	3.64562e-38	LAG3+ Treg	CLEC7A
6.90207e-90	1.58983	0.29	0.125	2.32558e-85	LAG3+ Treg	ABI3
5.06134e-71	1.57481	0.168	0.058	1.70537e-66	LAG3+ Treg	ANKS1B
2.47421e-66	1.51486	0.191	0.075	8.33659e-62	LAG3+ Treg	FLVCR2
9.86699e-88	1.51181	0.236	0.09	3.32458e-83	LAG3+ Treg	TNIP3
3.30059e-78	1.49221	0.279	0.124	1.1121e-73	LAG3+ Treg	HES4
1.82899e-216	1.48467	0.631	0.302	6.1626e-212	LAG3+ Treg	IKZF3
8.90907e-49	1.4576	0.146	0.057	3.00182e-44	LAG3+ Treg	GPR68
2.52463e-166	1.44617	0.531	0.253	8.5065e-162	LAG3+ Treg	FURIN
6.71053e-89	1.42965	0.296	0.128	2.26104e-84	LAG3+ Treg	ZNF282
3.26803e-115	1.42286	0.443	0.222	1.10113e-110	LAG3+ Treg	ZNRF1
1.27104e-109	1.40151	0.405	0.193	4.28263e-105	LAG3+ Treg	TRIB2
8.0704e-63	1.3803	0.247	0.113	2.71924e-58	LAG3+ Treg	PLEKHF1
8.54568e-58	1.33061	0.181	0.073	2.87938e-53	LAG3+ Treg	CHI3L2
2.93502e-30	1.32058	0.116	0.051	9.88927e-26	LAG3+ Treg	MIR181A1HG
2.49801e-40	1.31342	0.21	0.108	8.41678e-36	LAG3+ Treg	PCSK1N
7.81181e-265	1.27721	0.898	0.619	2.63211e-260	LAG3+ Treg	TNFRSF1B
4.15839e-125	1.27685	0.297	0.107	1.40113e-120	LAG3+ Treg	CCL20
1.12532e-31	1.27245	0.128	0.058	3.79165e-27	LAG3+ Treg	ACP6
2.77749e-213	1.2597	0.709	0.357	9.35847e-209	LAG3+ Treg	MIR4435-2HG
4.05245e-92	1.23666	0.382	0.189	1.36543e-87	LAG3+ Treg	MAST4
7.69586e-26	1.23522	0.105	0.047	2.59304e-21	LAG3+ Treg	EEPD1
7.21953e-26	1.21063	0.13	0.064	2.43255e-21	LAG3+ Treg	ADAM12
2.42775e-49	1.21061	0.203	0.093	8.18007e-45	LAG3+ Treg	CDKN2A
4.22668e-197	1.20831	0.678	0.328	1.42414e-192	LAG3+ Treg	CXCR6
2.04272e-41	1.20242	0.191	0.092	6.88275e-37	LAG3+ Treg	ARL3
0	8.65386	0.248	0	0	Prolif Treg	SPC25
0	8.08973	0.506	0.005	0	Prolif Treg	RRM2
0	7.85997	0.302	0.001	0	Prolif Treg	DLGAP5
0	7.59519	0.438	0.002	0	Prolif Treg	PKMYT1
0	7.2576	0.221	0.001	0	Prolif Treg	HJURP
0	7.25668	0.135	0	0	Prolif Treg	KIF18B
0	7.25606	0.382	0.002	0	Prolif Treg	GTSE1
0	7.24343	0.501	0.003	0	Prolif Treg	UHRF1
0	7.15219	0.631	0.009	0	Prolif Treg	MKI67
0	7.11068	0.284	0.001	0	Prolif Treg	KIF15
0	7.09714	0.493	0.005	0	Prolif Treg	BIRC5
0	7.06888	0.19	0.001	0	Prolif Treg	E2F8
0	7.03326	0.281	0.001	0	Prolif Treg	CDCA3
0	7.03161	0.18	0.001	0	Prolif Treg	E2F2
0	7.0048	0.323	0.001	0	Prolif Treg	MCM10
0	6.9686	0.106	0	0	Prolif Treg	CDC25C
0	6.94213	0.456	0.006	0	Prolif Treg	UBE2C
0	6.92601	0.428	0.003	0	Prolif Treg	CDC45
0	6.88159	0.252	0.001	0	Prolif Treg	SKA1
0	6.87618	0.698	0.015	0	Prolif Treg	TYMS
0	6.78104	0.229	0.002	0	Prolif Treg	CENPA
0	6.75539	0.246	0.002	0	Prolif Treg	SPC24
0	6.73654	0.272	0.001	0	Prolif Treg	DIAPH3
0	6.70118	0.373	0.003	0	Prolif Treg	MYBL2
0	6.65389	0.41	0.004	0	Prolif Treg	CDCA5
0	6.63108	0.119	0.001	0	Prolif Treg	KIF20A
0	6.52086	0.194	0.001	0	Prolif Treg	RAD54L
0	6.45264	0.352	0.004	0	Prolif Treg	AURKB
0	6.44255	0.29	0.004	0	Prolif Treg	PLK1
0	6.41641	0.279	0.002	0	Prolif Treg	ESCO2
0	6.39892	0.269	0.002	0	Prolif Treg	KIF4A
0	6.3656	0.301	0.003	0	Prolif Treg	TROAP
0	6.34551	0.46	0.009	0	Prolif Treg	KIAA0101
0	6.322	0.342	0.003	0	Prolif Treg	CDC6
0	6.32051	0.403	0.005	0	Prolif Treg	ASPM
0	6.28829	0.131	0.001	0	Prolif Treg	FAM64A
0	6.27866	0.149	0.001	0	Prolif Treg	C16orf59
0	6.27284	0.413	0.005	0	Prolif Treg	CDT1
0	6.25034	0.362	0.005	0	Prolif Treg	CCNA2
0	6.18387	0.293	0.003	0	Prolif Treg	MND1
0	6.17652	0.102	0.001	0	Prolif Treg	CDC25A
0	6.10026	0.623	0.014	0	Prolif Treg	TK1
0	6.09365	0.222	0.004	0	Prolif Treg	HIST1H3B
0	6.09311	0.303	0.004	0	Prolif Treg	FAM111B
0	5.95603	0.13	0.001	0	Prolif Treg	DEPDC1
0	5.92443	0.213	0.002	0	Prolif Treg	KIF14
0	5.90666	0.319	0.005	0	Prolif Treg	CDC20
0	5.78133	0.124	0.002	0	Prolif Treg	HIST1H3C
0	5.7749	0.204	0.002	0	Prolif Treg	TTK
0	5.74362	0.348	0.003	0	Prolif Treg	SHCBP1
