# Supplementary material for: 4-1BB+ Tregs and inhibitory progenitor exhausted T cells confer resistance to anti-PD-L1 and anti-CTLA-4 combination therapy
Source: Cell Rep Med. 2025 Oct 3;6(10):102408. doi: 10.1016/j.xcrm.2025.102408 (PMC12629806; doi:10.1016/j.xcrm.2025.102408)
Supplement: Table S11. CD4+ T subcluster top 100 velocity genes (D & D + T) [file mmc12.xlsx]

## Sheet: S11
Supplementary Table 11. CD4+ T subcluster top 100 velocity genes (D & D+T)
4-1BB+ Treg		CXCL13+ CD4T		HLA-DR+ Treg		IFN-stim CD4T		LAG3+ Treg		Prolif Treg		Tn/Tmem
D	D+T	D	D+T	D	D+T	D	D+T	D	D+T	D	D+T	D	D+T
CTD-2265O21.7	CTLA4	EBI3	ZNF282	IL1R2	ZNF282	GDPD5	DDOST	ARRDC2	ZNF282	SLC35D2	TIFA	RPN2	ZNRD1-AS1
KLRB1	RPL14	COX5A	TNFRSF4	COX5A	CTLA4	RBPJ	IFI6	RP3-477O4.14	CTLA4	KLRB1	ISCA1	PURA	YIPF5
CTD-2154B17.4	RARRES3	ZC2HC1A	ID2	PKM	RP11-290L1.3	NDUFB1	URM1	STK17A	TNFAIP3	RP11-544A12.8	UQCRH	CDC42	RPN2
EEF1B2	SLC35D2	IL1R2	EFHD2	LAPTM4B	ENO1	ARPC5	GRAMD1A	NUP35	ZC2HC1A	STK17A	TSSC4	SZRD1	AHCYL1
ZFAS1	C14orf1	PMVK	PRDM1	TIGIT	CXCR6	TUBA1A	MVD	SLC35D2	PARD6G	MYADM	UQCRB	TRA2B	RTF1
CHST7	MAL	NOP58	HADHB	FANK1	LAYN	ANAPC5	SRM	CHST7	JAML	MCM8	CCDC22	GLIPR2	CARHSP1
EPSTI1	ZNF282	TEX30	COX5A	HACD1	CD82	IFI6	CD82	HACD1	KLRB1	TNFSF10	FCRL3	H2AFY	RASGRP1
C14orf1	VPS51	LAPTM4B	ZRANB2	NFKBIB	CTD-2369P2.5	CCNI	ZC2HC1A	IL2RA	CCDC109B	RPS25	TMSB10	YIPF5	VIM
MYADM	UQCRB	PNRC2	CTLA4	ZC2HC1A	PYCARD-AS1	CSNK2A2	NDRG1	IL1R2	SLC35D2	BOLA3	RPL14	COTL1	ATP5C1
SLC35D2	TSSC4	PKM	ZC2HC1A	EBI3	HOXB-AS1	SNRNP70	GBP2	FANK1	TBC1D15	ARRDC2	GPR171	SCAMP3	HAPLN3
MCM8	KLRB1	EPSTI1	LGMN	EPSTI1	RARRES3	PPM1G	COTL1	MAL	MRPS31	CCT8	PPM1K	LITAF	DUSP4
RP3-455J7.4	SNHG15	BTG3	COTL1	OTUD6B-AS1	MVD	MYLIP	ENO1	NOP58	MAL	MZT2A	CTLA4	TMEM179B	BSG
ESF1	LAPTM4A	IL2RA	FES	FTSJ2	MED4	RPLP2	NFKBIB	EPSTI1	ZFAS1	HPGD	MBD2	PLP2	ANXA7
PQLC3	EPSTI1	KCNN4	MVD	IL2RA	TMPO-AS1	MED31	COX5A	ZBP1	RARRES3	CHID1	SC5D	DENR	TPM4
GIMAP4	STK17A	SDCCAG3	ZFAS1	HTATIP2	EPSTI1	EIF3J	CXCR6	ZC2HC1A	EIF5	CREM	HMGN1	CARHSP1	RNH1
ABHD14A	GPR171	PDCD4	SPATS2L	PMVK	UQCRB	RP3-477O4.14	HACD3	MYADM	VPS51	MPHOSPH8	KLRB1	ETHE1	UBE2I
SECTM1	PARD6G	UGCG	PSMD7	CISD1	JAML	SLC1A4	RP11-1114A5.4	CISD1	HAUS1	EBPL	ASB16-AS1	ZFAND5	GNAS
ERICH1	RPS4Y1	CENPQ	SDHA	GPATCH4	PARD6G	HIST1H2AC	PCMT1	TIGIT	LACTB	MIDN	RARRES3	CASP1	TMEM179B
UCHL5	HOXB-AS1	PLIN2	METAP2	NDFIP1	PTGES3	PET100	NDFIP1	KLRB1	HOXB-AS1	ATP5L	ITGB1BP1	ECI1	MRPL27
SUMO1	FCRL3	MRPS31	ARL2BP	ATP6AP2	RP11-536K7.5	RANGAP1	MAP2K3	ZFAS1	AAED1	ESF1	EIF3J	BSG	TRA2B
RPL5	HPGD	ERICH1	YPEL5	TM7SF3	IGBP1	C1orf50	OSTF1	SLC1A4	RP11-290L1.3	RPL38	SDCBP	ARF1	PSMD4
RP3-477O4.14	CCDC22	EEF1D	RP11-536K7.5	HADHB	FES	AIMP1	HAUS1	TBC1D4	INPP1	RPS4Y1	TALDO1	RNF139	UBE2L6
JAZF1-AS1	UQCRH	MLEC	SAMSN1	PPA1	RP3-330M21.5	NR4A2	INPP1	TNFSF13B	LGMN	NUFIP2	ABHD14A	GNAI2	SCAMP2
RP11-410D17.2	NUFIP2	LYRM4	LCMT1	ARRDC1	RBPJ	SAT1	EIF6	ACBD3	MFHAS1	ATP5B	MLF1	VIM	GRPEL1
NDUFA11	PPM1K	HACD1	NFKBIB	PLGRKT	KLRB1	GRSF1	FOXP3	TM7SF3	PLEKHM2	EEF1B2	IFI44L	ANP32B	LSM7
MAL	TBC1D15	RAP2A	FOXP3	CENPQ	FAM162A	YIPF4	PMVK	NTNG2	EBPL	TOMM20	PSMB6	SSBP4	MAP1LC3B
PLAC8	EBPL	RFC2	LAYN	DTD1	COX5A	MRPS36	RBPJ	TRAF3IP3	CNIH4	WSB1	MZT1	MPC1	SCP2
APOM	SDCBP	GKAP1	MED4	PDCD4	PPP1R11	SNRPA	CAPZA2	HERC5	CCDC58	SAMD9	HPGD	TPR	TMED9
SH3BGRL	ATP6V0D1	FES	SURF4	ICOS	HMGN3	LMNA	BLVRA	BTG3	UQCRB	RPS3A	TRAF4	DDOST	CALM1
ZC2HC1A	AKIRIN1	HIST1H2AC	CD82	EBP	CCDC109B	SNHG8	DECR1	PDCD4	RP11-361D15.2	GPR171	LAMTOR5	UPP1	TDG
GPR171	RPS8	GPR155	HAUS1	HCST	LAPTM4B	CHCHD2	ANXA7	RDH10	ZNF771	MIAT	RPS8	UQCRC1	ASNA1
UQCRB	SC5D	AAED1	PARD6G	SDCCAG3	OSTF1	PMVK	MED4	FLT3LG	LAYN	NT5C3A	TMEM222	SNRPG	RAP1A
ARRDC2	AAED1	CISD1	IL2RA	GPR155	UFC1	GMNN	TNFAIP3	HSH2D	URI1	CHST7	SECTM1	UFD1L	SLA
RP11-15B17.1	HMGN3	BLOC1S2	VIM	TNFRSF18	FOXP3	RPS21	MFHAS1	RHBDD2	LYPLAL1	GNB2L1	LAPTM4A	COPS6	TMEM59
RPS4Y1	MZT1	PPP2R2D	LACTB	TESC	PPA1	SRM	TMEM64	RYBP	TMPO-AS1	EDF1	FOSL2	OBFC1	RILPL2
MITD1	ISCA1	GPATCH4	PDE4A	HINT1	RP5-940J5.9	PSMD7	ZRANB2	LY96	ZRANB2	DBI	TMEM258	RP1-313I6.12	OCIAD1
ICAM3	LYAR	PLSCR1	MTG2	VDAC1	COTL1	PAK2	MLF1	DUSP4	RP4-816N1.7	CD2	NDUFAF2	ZCCHC17	SPATA2L
RP11-544A12.8	ATP6V1G1	NCS1	BAX	LYRM4	HACD3	ACBD3	MRPL54	ERI3	FOXP3	DCK	RP4-816N1.7	ATP5C1	TMEM204
CTB-179K24.3	PLAC8	VIM-AS1	VPS51	ARPC2	PROSC	DDOST	COPS3	OTUD6B-AS1	IL2RA	GPR155	DDX27	AKIRIN2	H2AFY
NOP58	LACTB	OASL	PRKAG1	ARRDC2	CHORDC1	ARPP19	PPP1R11	CHID1	C8orf59	MAL	MOGS	PSMD4	ODC1
HOXB-AS1	LAMTOR5	LAYN	VEGFB	HNRNPM	RP11-315I20.1	PTGES3	CCDC109B	EBI3	NUDT2	ENY2	ZNF282	COQ10B	TMEM160
EEF1A1	HIF1A-AS1	SMC4	RP3-330M21.5	PSMD1	RNF139	ACTR3	FKBP5	CXorf21	CHORDC1	P2RY10	MIDN	ALKBH5	IL10RB
FANK1	RP11-154J22.1	ATP6AP2	SMAP1	TRAF3IP3	SLC35D2	MALAT1	MIR155HG	SQSTM1	EIF4A3	PUS1	RDH10	RAC2	TMED2
RP11-732A19.9	IGBP1	TM7SF3	HACD3	AAMP	LACTB	MFNG	LSP1	NT5C3A	TSSC4	RDH10	ALKBH5	NUTF2	ARL3
NUFIP2	ZFAS1	EIF5	TNIP3	TM9SF3	BCL7B	TESC	HACD1	ICOS	RPS4Y1	AP006621.5	ARPC2	SHFM1	CD74
STK17A	MRPS26	ZBP1	SAT1	SMS	ZC2HC1A	MTG2	NUDT2	SMC4	DECR1	RPL30	C14orf1	BECN1	HMCES
RPS3A	SQSTM1	RPLP2	ERGIC3	SLC1A4	RP4-781K5.2	ARL3	JAML	CLEC2B	RPL14	UCHL5	ATP6V1G1	PDXK	ECI1
NT5C3A	RP11-442H21.2	GMNN	EPSTI1	TBC1D4	PRR19	TBRG1	HMCES	RAP2A	C14orf1	CTD-2154B17.4	SLC35D2	LIMA1	SMIM19
RP11-442H21.2	LYPLAL1	ADPRHL2	BCL7B	ANAPC5	TNFRSF4	XBP1	BID	GEM	FES	KIN	SNX3	PIM2	PSMC3
LMO4	PRR19	SAMSN1	FCRL3	RP3-455J7.4	VPS51	NTNG2	PDXK	LMNA	MLF1	RPS3	RP11-290L1.3	ARPC1B	GOLGA7
PSME1	RP11-603J24.17	HSH2D	MRPS16	MTG2	NFKBIB	NCS1	ZNF282	PNRC2	YPEL5	MBIP	EBPL	MYL6	LCK
HCST	UBE2B	TMEM242	NAP1L4	RFC2	FTSJ3	MLF1	SPPL2A	PROSC	BEX4	TALDO1	ATP6V0D1	SSB	C11orf58
ZBTB7A	UFC1	CHST7	HINT1	BTG3	IL1R2	YWHAZ	OCIAD1	PTGES3	RBPJ	NCR3	CREM	TMEM222	EMC7
IL7R	MLF1	C1orf50	MYL12A	PROSC	VEGFB	RYBP	EFHD2	CAMK2G	COX5A	RPL27A	MAL	IDI1	ATP5J2
TNFSF10	NSA2	SPPL2A	DENR	DNAJC21	MLF1	GLTSCR2	TPMT	ASB16-AS1	STK17A	PSME1	EIF4A3	YIPF3	AIMP1
FOSL2	SOD1	LUC7L3	TDG	XRCC6	RP11-603J24.17	SPPL2A	ZNF787	LINC00426	PYCARD-AS1	TMX4	C17orf89	SCAMP2	XBP1
RSAD2	TIFA	RP11-544A12.8	CXCR6	ATP5SL	WDR83	GRPEL1	CTSC	HSPE1	COPS3	TNFAIP3	RP11-442H21.2	C19orf66	ARPP19
COX5B	ALKBH5	ABCB9	UBE2R2	ILKAP	SQSTM1	AAMP	ID2	YWHAZ	VEGFB	FIBP	FAM134B	YY1	PLP2
RP11-507J18.2	IDI2-AS1	MTG2	SUMF2	SNX3	C9orf43	SDHA	IRS2	RGCC	IGBP1	ZFP36L2	TESC	TPM3	TNFAIP8
S100A6	MZT2A	ZNF746	RDH10	RTCB	AP2S1	NAA50	GTF2B	RAB9A	EIF1AY	TMSB10	MRPS21	UQCRC2	BECN1
RPL27A	URI1	CXCR6	DNAJA1	TPM4	RP11-154J22.1	PLIN2	SEC11A	ZNF746	TPMT	ZFAS1	TSTD1	TPM4	CREM
NDUFB2-AS1	MESDC2	ODC1	C1D	CCNI	PDCD4-AS1	SPOCK2	SAMSN1	GCLC	SECTM1	RPS21	HES4	COX17	SURF4
TMSB10	SH3BGRL	NDFIP1	TNFRSF1B	ALG3	ALPK1	MAP9	MALAT1	TNIP3	RP3-330M21.5	ABHD14A	SNRPC	VAPA	TUBA1A
TOMM20	ZFP36L2	SLC1A4	SLC35D2	IFIT3	IL21R-AS1	GKAP1	PRKAG1	LCK	MBD2	RYBP	CHCHD10	NUDT5	CSNK1G2
EEF1D	CHORDC1	PSMD7	SLC27A2	PNRC1	SRSF7	PBXIP1	ANXA1	CNOT6L	EME2	GCLC	GTF2H5	NUBP1	ISOC1
NPM1	MARS	UBAC1	GPR155	EIF3M	TESC	TMEM242	IL2RA	TBRG1	RP11-1114A5.4	FAU	NDUFA11	UBE2I	YWHAE
HACD1	C11orf73	NFKBIB	RNPS1	MVD	METAP2	HP1BP3	COMT	YWHAE	SAMSN1	FYB	CTD-2265O21.7	C19orf43	ADAMTS6
SAMD9L	CBX4	TUBA1A	GBP2	RP11-442H21.2	RP11-442H21.2	C14orf142	ARL3	MITD1	HMGN3	TRIB2	ZFP36L2	RILPL2	DDOST
LINC00467	TMPO-AS1	FTSJ2	MIR155HG	NDUFAF4	RP11-661A12.7	TMED9	CNIH4	SPATS2L	CHCHD10	S100A6	NDUFB1	TDG	LMAN2
TCEB2	RP11-290L1.3	NUP35	MAPRE1	GNAI3	ZFAND5	JAK1	SRSF7	FYB	C6orf47-AS1	CENPQ	MLXIP	KDM6B	PFDN2
RAB8A	ABHD14A	GEM	GSPT1	ARL6IP5	NDUFA5	DNAJC21	TNFRSF1B	HIST1H2AC	MRPL52	TXNIP	RP3-330M21.5	SLA	PSMD8
SMC4	EIF4A3	PET100	FAM162A	C14orf1	FAM134A	EEF1D	PTGES3	EMB	TIGIT	SAMSN1	CTD-2616J11.9	TNFRSF1B	PPA1
RP11-290L1.3	C8orf59	RHBDD2	CSNK2A2	RPLP2	STK17A	DUSP4	CYBA	DECR1	FAM107B	SNRPE	POLR2K	WASF2	TMEM248
FOSB	CNIH4	RP3-477O4.14	RNH1	PLIN2	RP11-325L7.1	EIF3D	TRAC	IFI27	PRR19	SRSF5	SNHG15	ERO1A	PMEPA1
HN1	ARL8A	VCPKMT	RP11-361D15.2	CSK	ZNF575	BRD9	RNF114	LGMN	HSP90AB1	LAYN	HIF1A-AS1	C11orf58	AKAP17A
CASP4	IL21R-AS1	RPS21	TPMT	APOM	ID2	ODC1	RBX1	LAPTM4B	HINT1	MIR155HG	SH3BGRL	MGMT	ERH
NDUFA5	POLR2K	MITD1	EIF2AK2	CD82	EFHD2	MITD1	RP11-361D15.2	TNFAIP3	PPP1R11	ASB16-AS1	GNAI2	SUCLG1	TXNDC15
IFI27	PRDX4	RP11-290L1.3	BEX4	RASAL3	MYL12A	PIM2	ACBD3	MBIP	SDCBP	LSM6	TMEM259	TAP1	C1orf43
EVI2A	SAP18	ITPA	CMPK1	MAL	AKIRIN1	SMS	LGMN	DTWD1	EPSTI1	TCF25	ETHE1	YPEL5	YIPF4
ATP5L	EIF3F	MALAT1	TSTD1	EIF3G	SAMSN1	HDHD3	PDE4A	SRM	PRDM1	CTD-2265O21.7	CRK	TGS1	PARP1
ATP5O	BEX4	PROSC	MALAT1	MRPS10	HIF1A-AS1	AC092580.4	PSTPIP1	MYLIP	GRAMD1A	RPL5	C19orf43	MAP2K3	DCAF15
BEX2	CTB-43P18.1	P4HTM	SDHC	ODC1	HIF1AN	TBC1D4	EXOSC1	COMMD4	ANXA1	HN1	CD2	ERH	SHFM1
EMB	MRPS31	MYLIP	LYPLAL1	FBXO18	URM1	PGLS	ACTR3	SDCCAG3	EIF3M	STK4	HOXB-AS1	S100A10	VIMP
SLC9B1	EZR-AS1	TPM4	HABP4	TPMT	CTC-250I14.6	ASNA1	PPA1	ZCCHC9	RNF139	APOL6	AAED1	NUCKS1	VIM-AS1
EDF1	JAML	VIMP	PLEKHM2	PSMD7	TBC1D15	MRPL54	CCDC58	PBXIP1	FASTK	TRIM56	RPS3	MVD	TAP1
RPS5	CTD-2369P2.5	HAUS1	IL1R2	SEPW1	ZRANB2	CCT5	FBXO32	PIK3R1	IL1R2	STIP1	EEF1D	PARP1	AC068580.6
MPG	TMSB10	ZNF787	LUC7L3	KCNN4	C8orf59	IL2RA	GEM	RAB21	ZCCHC10	SUMO1	BAX	C1orf43	PCMT1
TMEM204	TRMT10C	EXOSC1	PIK3R1	HIST1H2AC	DNAJA1	NDUFS2	TESC	MAP1LC3B	HIF1A-AS1	UQCC2	TMEM243	UBE2N	ORAI2
TCF25	CHCHD10	PPA1	TNFAIP3	SAMSN1	CNIH4	MRPS16	SFPQ	NAA50	RAC1	MARCH2	ANXA1	EXOSC1	GNAI2
RARRES3	SECTM1	N4BP1	RGS10	ZNF746	IK	FYB	TXNDC15	GMNN	ABHD14A	CMPK1	TRMT10C	PHF1	CCT3
HPGD	CTC-250I14.6	TNFRSF18	TMEM259	TMED9	EIF1AX	RAB9A	FES	STK4	UQCRH	SNRPB	SRRM5	UBE2D3	P2RX5-TAX1BP3
COPS3	MBD2	ACBD3	URM1	RP11-290L1.3	HLA-DPA1	ZBP1	PIK3R1	GPBP1	NCK2	COPS3	LINC00685	TXNL4A	UQCRFS1
NDUFS5	ZNF771	MAP9	TMEM222	TAF13	RP11-1114A5.4	ACAP1	ARPP19	FBXO18	CBX4	SECTM1	LYPLAL1	ACAP1	NDUFAF4
TRIM56	NDUFAF2	ASB16-AS1	MRPL54	LAIR2	EZR-AS1	LUC7L3	DUSP4	IL7R	IFI44L	SERTAD1	PDCD4-AS1	FKBP8	NUCKS1
PYCARD-AS1	RP11-138I1.4	OTULIN	PPM1G	PLA2G16	RCN2	OCIAD2	ZBTB8OS	EEF1B2	AK6	UQCR10	PARD6G	SIAH2	CNIH1
TMPO-AS1	RP11-707G14.1	YIPF4	GEM	UBAC1	SMAP1	PLEKHO1	YIPF4	SAMSN1	PDE4A	LINC00426	CTB-43P18.1	DEK	TNFRSF1B
EZR-AS1	DDX27	DNAJC21	HLA-DPA1	MYLIP	FRG1	SRGN	SQSTM1	NUFIP2	ERGIC3	PCMT1	RP11-138I1.4	URM1	TIMM17A
SAT2	RP4-781K5.2	MED31	PMVK	SPPL2A	PURA	SPAG7	SAT1	RPLP2	RP11-603J24.17	TRAF3IP3	C11orf84	GALNT1	TIPRL
RPL13	NDUFB1	LAIR2	MYLIP	RP3-477O4.14	MORF4L1	OTUD6B-AS1	SNX2	NDFIP1	ZFAND6	CSF1	OSTC	RBX1	SEC61B
SHISA5	ZNF575	CCDC22	KMT2E-AS1	MGST3	OAZ3	ZFP36L1	LCK	RP11-544A12.8	NDUFA5	ARL6IP5	PHF1	AC068580.6	GBP2
