# Supplementary material for: 4-1BB+ Tregs and inhibitory progenitor exhausted T cells confer resistance to anti-PD-L1 and anti-CTLA-4 combination therapy
Source: Cell Rep Med. 2025 Oct 3;6(10):102408. doi: 10.1016/j.xcrm.2025.102408 (PMC12629806; doi:10.1016/j.xcrm.2025.102408)
Supplement: Table S12. DEG statistics of 4-1BB + Treg DEGs D + T vs. D [file mmc13.xlsx]

## Sheet: S12
Supplementary Table 12. DEG statistics of 4-1BB+ Treg DEGs D+T vs D
genes	p_val	avg_log2FC	pct.1	pct.2	p_val_adj
FOS	9.60E-20	0.745923	0.56	0.496	3.24E-15
IGKC	0.000199117	0.677347	0.292	0.357	1
TRBV20-1	4.96E-05	0.562408	0.113	0.087	1
MTRNR2L12	4.17E-18	0.533215	0.891	0.874	1.41E-13
GNLY	0.0170127	0.517475	0.172	0.155	1
IGHA1	7.78E-14	0.492782	0.185	0.132	2.62E-09
PFN1	1.61E-72	0.37689	0.995	0.992	5.42E-68
MIF	4.69E-48	0.368394	0.834	0.754	1.58E-43
PPP1R15A	2.64E-47	0.361863	0.831	0.745	8.90E-43
IFITM1	3.44E-29	0.351933	0.748	0.641	1.16E-24
IFI6	4.55E-10	0.344114	0.747	0.727	1.53E-05
PPDPF	1.27E-41	0.332603	0.875	0.844	4.27E-37
CTSC	1.04E-11	0.323243	0.897	0.893	3.51E-07
LTA	3.68E-08	0.32267	0.29	0.241	0.00123853
TIMP1	6.82E-09	0.31846	0.258	0.21	0.00022964
CD3E	8.03E-66	0.310612	0.981	0.973	2.71E-61
PSAP	9.87E-33	0.302456	0.727	0.639	3.33E-28
ACTB	4.49E-47	0.300857	1	1	1.51E-42
CTSD	7.70E-28	0.293401	0.648	0.557	2.59E-23
PKM	1.89E-26	0.288705	0.92	0.896	6.36E-22
LY6E	1.04E-16	0.283815	0.903	0.887	3.52E-12
CNN2	2.64E-18	0.271634	0.544	0.469	8.91E-14
CAPG	3.89E-13	0.264111	0.216	0.155	1.31E-08
IGKV3-20	2.00E-17	0.259721	0.138	0.075	6.73E-13
TPI1	3.88E-21	0.253197	0.905	0.888	1.31E-16
LAPTM5	2.82E-34	0.252891	0.914	0.868	9.51E-30
CD52	2.48E-24	0.252295	0.851	0.791	8.37E-20
GABARAP	1.58E-30	0.243886	0.683	0.54	5.34E-26
CCR7	1.31E-09	0.243435	0.198	0.145	4.42E-05
PGK1	1.54E-21	0.243028	0.9	0.877	5.19E-17
CTSB	3.89E-19	0.242949	0.577	0.502	1.31E-14
FLT3LG	2.03E-17	0.240774	0.294	0.214	6.83E-13
DAZAP2	5.23E-31	0.238075	0.871	0.822	1.76E-26
SH3BGRL3	3.79E-36	0.236808	0.99	0.981	1.28E-31
EEF1A1	3.01E-67	0.235575	1	1	1.02E-62
TRIM22	1.32E-12	0.231005	0.551	0.485	4.44E-08
FXYD5	2.67E-29	0.230469	0.951	0.933	8.99E-25
ITGA4	2.17E-17	0.228435	0.195	0.125	7.31E-13
HLA-C	3.48E-53	0.225177	0.999	1	1.17E-48
CD74	5.12E-18	0.215208	0.977	0.968	1.72E-13
CCND3	8.25E-16	0.209829	0.306	0.231	2.78E-11
CD99	2.39E-14	0.209769	0.741	0.703	8.06E-10
CFL1	3.63E-39	0.209507	0.991	0.991	1.22E-34
IGHG3	7.76E-20	0.209266	0.11	0.053	2.62E-15
CTSA	1.16E-13	0.206648	0.673	0.61	3.90E-09
SNRPD2	2.75E-19	0.203996	0.792	0.744	9.26E-15
SELPLG	1.46E-10	0.203136	0.542	0.49	4.93E-06
PGAM1	5.50E-14	0.200177	0.832	0.801	1.85E-09
GAPDH	5.21E-24	0.198135	0.999	0.998	1.76E-19
CD82	1.55E-13	0.197423	0.703	0.647	5.22E-09
PPIA	2.22E-29	0.197202	0.983	0.975	7.47E-25
DDX3Y	1.17E-18	0.196106	0.355	0.262	3.94E-14
SHISA5	4.63E-12	0.195853	0.507	0.442	1.56E-07
ETV7	6.39E-12	0.194852	0.373	0.306	2.15E-07
GPI	2.26E-13	0.194718	0.561	0.491	7.61E-09
POLR2E	5.18E-15	0.194435	0.552	0.483	1.74E-10
ENO1	1.10E-13	0.19372	0.941	0.92	3.72E-09
AQP3	9.28E-08	0.191524	0.462	0.411	0.00312594
HSP90B1	8.49E-16	0.188213	0.713	0.65	2.86E-11
IL32	8.74E-27	0.187641	1	1	2.94E-22
ACP5	3.13E-09	0.185642	0.635	0.587	0.000105515
UCP2	2.56E-09	0.18414	0.805	0.783	8.64E-05
S100A10	6.50E-11	0.183756	0.872	0.874	2.19E-06
LAG3	0.00982981	0.182687	0.248	0.227	1
HLA-A	3.01E-42	0.181576	1	1	1.01E-37
IQGAP2	1.98E-07	0.181283	0.31	0.264	0.00667861
RBM3	5.30E-16	0.181035	0.793	0.747	1.79E-11
ASB2	8.49E-11	0.180617	0.241	0.184	2.86E-06
CD53	1.69E-16	0.180173	0.834	0.796	5.70E-12
NUCB1	1.67E-12	0.179327	0.493	0.43	5.63E-08
UPP1	4.89E-13	0.178122	0.256	0.189	1.65E-08
LTB	5.59E-12	0.177786	0.901	0.886	1.88E-07
CD55	2.69E-06	0.176777	0.338	0.296	0.090692
ADTRP	1.75E-11	0.176208	0.302	0.237	5.91E-07
RHOA	3.86E-23	0.175798	0.947	0.922	1.30E-18
S100A2	0.000398129	0.175331	0.179	0.151	1
LITAF	1.43E-09	0.175261	0.537	0.479	4.81E-05
ALDOA	7.86E-19	0.171738	0.949	0.947	2.65E-14
C12orf57	4.34E-11	0.171218	0.78	0.737	1.46E-06
PCBP2	4.00E-19	0.171186	0.893	0.859	1.35E-14
ATP1B1	0.000123385	0.170169	0.29	0.255	1
ARF5	5.56E-14	0.168361	0.665	0.595	1.87E-09
PLP2	1.40E-07	0.167835	0.636	0.61	0.00471799
CDKN2A	0.00485969	0.167393	0.196	0.177	1
IL2RG	1.65E-18	0.165873	0.964	0.958	5.55E-14
LDHB	1.13E-15	0.165839	0.863	0.834	3.80E-11
EEF1D	1.88E-22	0.165328	0.968	0.962	6.34E-18
PSMB10	4.77E-12	0.165156	0.578	0.5	1.61E-07
FBLN7	3.23E-10	0.163195	0.319	0.259	1.09E-05
REEP5	1.06E-10	0.163033	0.638	0.59	3.58E-06
WDR1	9.86E-13	0.162582	0.746	0.704	3.32E-08
ACTG1	2.64E-14	0.160625	0.99	0.99	8.90E-10
CD37	1.48E-14	0.159755	0.879	0.858	5.00E-10
ERGIC3	2.79E-12	0.159501	0.533	0.458	9.40E-08
FDFT1	6.40E-09	0.159395	0.401	0.346	0.000215712
CDC37	1.32E-15	0.156896	0.811	0.758	4.45E-11
RBPJ	3.44E-05	0.15649	0.551	0.523	1
SEPT1	1.20E-10	0.156436	0.704	0.656	4.03E-06
GSTK1	8.65E-10	0.155031	0.773	0.735	2.91E-05
ARHGDIB	1.78E-17	0.155021	0.982	0.981	6.00E-13
IL16	6.18E-07	0.154121	0.318	0.269	0.0208077
RAB1B	3.98E-10	0.153606	0.489	0.426	1.34E-05
EIF1AY	3.20E-10	0.152731	0.259	0.201	1.08E-05
PYCARD	2.66E-08	0.152197	0.391	0.34	0.00089712
CAPZB	5.18E-15	0.15184	0.846	0.815	1.75E-10
CORO1A	4.44E-11	0.150742	0.958	0.954	1.50E-06
GYPC	1.91E-08	0.150738	0.623	0.581	0.0006433
MT1X	0.00162148	0.150705	0.532	0.496	1
CCR4	1.32E-06	0.150343	0.231	0.191	0.0444985
ORMDL3	5.73E-08	0.150146	0.395	0.343	0.00193014
RAC2	9.38E-13	0.150054	0.961	0.955	3.16E-08
HMGN4	3.79E-13	0.149918	0.24	0.173	1.28E-08
FCMR	1.63E-06	0.149378	0.529	0.482	0.0550149
ELOVL1	1.83E-12	0.147695	0.309	0.237	6.17E-08
CD79A	5.41E-05	0.14759	0.156	0.125	1
KRTCAP2	5.30E-09	0.146395	0.64	0.6	0.000178742
HCLS1	2.34E-13	0.14632	0.845	0.812	7.88E-09
ZYX	2.95E-09	0.146207	0.456	0.389	9.93E-05
TMSB10	6.71E-19	0.146196	0.999	0.999	2.26E-14
HNRNPA1	3.35E-19	0.145647	0.973	0.957	1.13E-14
SCAMP3	4.46E-10	0.144941	0.357	0.292	1.50E-05
CMTM6	2.69E-05	0.144374	0.652	0.624	0.907396
SLC25A46	2.04E-12	0.14428	0.173	0.117	6.88E-08
IGHG1	0.726019	0.144159	0.135	0.133	1
RPN1	1.35E-10	0.143305	0.549	0.48	4.55E-06
FAH	1.64E-15	0.142386	0.129	0.074	5.54E-11
S100A11	3.11E-06	0.142297	0.8	0.781	0.104915
CMTM7	3.59E-06	0.142006	0.499	0.46	0.121088
ABRACL	1.99E-09	0.140877	0.667	0.615	6.71E-05
UBE2L6	1.85E-08	0.139291	0.628	0.577	0.00062214
LGALS1	0.337384	0.139046	0.646	0.663	1
PDE4D	2.64E-06	0.138925	0.356	0.31	0.0888047
PPP2R1A	4.68E-10	0.138463	0.576	0.51	1.58E-05
IVNS1ABP	6.68E-07	0.138251	0.348	0.3	0.0225189
IL1R2	0.00951693	0.137684	0.642	0.638	1
EEF2	8.94E-16	0.13723	0.962	0.965	3.01E-11
CD5	5.86E-10	0.136402	0.612	0.556	1.98E-05
TKT	1.58E-08	0.136219	0.483	0.433	0.000531581
BHLHE40	4.63E-07	0.135856	0.169	0.129	0.0156021
WBP1	3.82E-12	0.135387	0.182	0.123	1.29E-07
SIRPG	2.52E-05	0.134717	0.607	0.566	0.848419
ATP6AP1	9.19E-07	0.133992	0.4	0.354	0.0309582
SSR4	4.48E-13	0.13398	0.881	0.854	1.51E-08
TMBIM1	4.53E-08	0.132775	0.27	0.219	0.00152559
LIME1	1.42E-12	0.131553	0.138	0.086	4.80E-08
GRN	4.24E-07	0.131309	0.27	0.222	0.0142799
MAPKAPK3	4.42E-07	0.130736	0.304	0.258	0.0149034
GNG2	7.85E-06	0.130703	0.749	0.727	0.26456
FHL3	9.64E-11	0.130686	0.183	0.13	3.25E-06
TOMM5	1.17E-09	0.130513	0.399	0.33	3.95E-05
PSME1	3.85E-12	0.129612	0.932	0.912	1.30E-07
RHOB	0.0393515	0.128733	0.159	0.144	1
EIF3L	4.09E-07	0.128069	0.669	0.633	0.0137912
TPM3	1.35E-08	0.12722	0.894	0.885	0.000455964
LCP1	0.000466047	0.126399	0.729	0.717	1
ETHE1	1.41E-08	0.126397	0.391	0.332	0.000474576
MAT2B	1.63E-07	0.126383	0.678	0.634	0.00547729
S100A4	2.61E-08	0.126379	0.986	0.991	0.000879325
GPSM3	7.19E-07	0.12604	0.631	0.592	0.024216
SF3B4	5.16E-08	0.124797	0.485	0.427	0.00173728
GADD45B	0.0711523	0.124119	0.465	0.453	1
INO80E	1.09E-09	0.123774	0.277	0.216	3.66E-05
HSPB1	0.388395	0.123593	0.676	0.664	1
PGM2L1	0.00609627	0.123314	0.301	0.274	1
SIT1	0.000370845	0.122651	0.427	0.404	1
FAM96A	8.85E-07	0.122298	0.343	0.294	0.0298025
ICAM3	1.79E-08	0.121442	0.824	0.792	0.000602761
ATP6V0C	7.85E-15	0.121132	0.631	0.496	2.64E-10
TMCO1	1.67E-06	0.120402	0.584	0.542	0.0562046
PRF1	8.02E-05	0.120332	0.326	0.288	1
LSP1	3.16E-09	0.119202	0.916	0.904	0.000106488
CST7	0.0020314	0.119158	0.788	0.787	1
ALOX5AP	0.08727	0.118816	0.2	0.188	1
HNRNPUL1	2.18E-06	0.118313	0.433	0.387	0.0734135
TRIM21	1.76E-07	0.117993	0.179	0.137	0.00593219
NPC2	8.21E-05	0.117543	0.399	0.362	1
SSR2	7.79E-08	0.117361	0.794	0.757	0.0026234
GLMP	7.77E-08	0.117202	0.174	0.131	0.00261874
SPOCK2	3.60E-10	0.117067	0.964	0.956	1.21E-05
LCP2	6.75E-06	0.116983	0.56	0.525	0.227563
APH1A	4.10E-08	0.116651	0.467	0.407	0.00138234
C9orf16	1.75E-06	0.116382	0.832	0.812	0.0589063
MYL6	5.36E-12	0.11629	0.993	0.99	1.81E-07
HMGN2	0.00059794	0.116204	0.764	0.755	1
KXD1	9.16E-07	0.115855	0.364	0.314	0.0308504
FLNA	0.000670375	0.115625	0.492	0.462	1
PPIB	2.67E-09	0.11513	0.88	0.868	9.00E-05
LGMN	0.352516	0.114245	0.186	0.18	1
LPXN	2.57E-07	0.114123	0.604	0.556	0.00865241
C11orf31	3.82E-06	0.114058	0.66	0.627	0.128565
MX1	0.0569527	0.113445	0.596	0.587	1
PIM1	1.21E-07	0.112384	0.481	0.423	0.0040734
PRR13	1.24E-06	0.111972	0.785	0.762	0.0417751
TBCB	2.42E-07	0.111934	0.641	0.597	0.00816849
OXA1L	1.67E-05	0.111933	0.433	0.391	0.563189
PPP1CA	1.36E-08	0.111729	0.827	0.804	0.000459433
EIF3F	1.71E-06	0.111246	0.814	0.789	0.057731
ABHD14B	2.07E-06	0.111051	0.312	0.265	0.0698589
ST3GAL1	3.64E-08	0.111034	0.193	0.146	0.0012276
CD96	0.000252963	0.11085	0.45	0.417	1
ZAP70	1.48E-06	0.110749	0.53	0.48	0.0497463
LYPLA2	2.72E-08	0.110558	0.4	0.339	0.000915565
ABI1	2.11E-05	0.110419	0.471	0.429	0.710015
VAMP8	5.35E-07	0.110156	0.747	0.721	0.0180111
FUNDC2	1.89E-07	0.109843	0.405	0.351	0.00637377
CD4	5.77E-06	0.109356	0.747	0.715	0.194376
SC5D	0.000221168	0.109261	0.303	0.267	1
FOXP3	3.85E-05	0.109144	0.904	0.916	1
VCP	3.69E-05	0.109136	0.739	0.72	1
TNFSF13B	1.69E-05	0.109015	0.108	0.08	0.568529
ITGB2	1.89E-05	0.108627	0.766	0.743	0.635553
MGAT1	8.14E-05	0.108273	0.381	0.344	1
PCED1B	0.000213133	0.108268	0.403	0.37	1
VAMP5	0.00043261	0.108207	0.469	0.438	1
TNF	0.0492641	0.108043	0.125	0.111	1
LGALS3BP	0.000627093	0.108042	0.199	0.171	1
PARVG	3.67E-05	0.10798	0.295	0.255	1
LCK	3.40E-08	0.107737	0.893	0.875	0.00114491
SLC44A2	2.61E-07	0.106553	0.376	0.318	0.0087903
REXO2	0.000754675	0.106439	0.483	0.455	1
BSG	2.66E-07	0.106205	0.676	0.634	0.00897509
CRIP1	0.69586	0.105941	0.452	0.452	1
HLF	0.00518433	0.105718	0.183	0.161	1
GNB2L1	9.46E-17	0.105397	0.996	0.996	3.19E-12
PARVB	1.88E-06	0.105029	0.177	0.139	0.0634176
MAST4	3.61E-05	0.104949	0.354	0.314	1
FAU	5.33E-12	0.104843	0.999	0.997	1.80E-07
PLEKHB2	0.000364841	0.104512	0.41	0.38	1
LIMD2	7.49E-06	0.104277	0.822	0.806	0.25226
ENO2	1.69E-09	0.103856	0.109	0.07	5.69E-05
B2M	3.86E-26	0.103482	1	1	1.30E-21
NAPA	2.11E-05	0.10307	0.58	0.54	0.711447
AK2	2.68E-05	0.103041	0.317	0.279	0.903071
MVP	3.56E-06	0.102995	0.607	0.57	0.120108
CCL20	0.40396	0.102749	0.151	0.145	1
EWSR1	5.53E-07	0.102442	0.661	0.621	0.0186231
DDOST	7.23E-05	0.102345	0.577	0.546	1
PSPH	7.45E-11	0.101933	0.116	0.072	2.51E-06
SERPINH1	0.552615	0.101688	0.144	0.15	1
NUTF2	0.000137821	0.101555	0.473	0.431	1
SDHC	1.60E-05	0.101508	0.473	0.434	0.539506
HDAC2	2.04E-06	0.101445	0.28	0.232	0.0686448
CIB1	2.54E-06	0.100987	0.762	0.74	0.0856538
ACTR1A	1.17E-05	0.100714	0.31	0.267	0.393085
ZNF581	1.97E-06	0.0996593	0.177	0.139	0.0663171
PDIA3	7.48E-06	0.0995902	0.696	0.666	0.252017
C17orf49	2.85E-06	0.0995694	0.265	0.217	0.096079
LPCAT4	1.42E-05	0.0995401	0.212	0.174	0.477078
TMEM179B	0.000118667	0.0995221	0.472	0.433	1
LAMTOR1	2.35E-05	0.0994615	0.547	0.507	0.793356
EVL	0.00105056	0.0994524	0.661	0.634	1
AAR2	7.35E-07	0.0994135	0.185	0.144	0.0247567
CYB5R3	7.57E-06	0.0989418	0.32	0.276	0.255038
TMBIM6	7.85E-07	0.0988199	0.928	0.922	0.0264464
IMPDH2	0.000695247	0.0988077	0.25	0.22	1
TUBB	0.00244504	0.0987884	0.591	0.567	1
PTTG1	0.00862941	0.0979766	0.58	0.566	1
RNF167	2.91E-05	0.0979578	0.484	0.446	0.981391
NCDN	2.26E-05	0.0978659	0.142	0.111	0.760111
INSIG1	0.00479156	0.0973822	0.487	0.456	1
UTY	3.94E-06	0.0971234	0.117	0.086	0.132755
MYL12A	8.04E-06	0.0969214	0.929	0.923	0.271037
KEAP1	8.28E-05	0.0967409	0.244	0.209	1
SASH3	4.38E-05	0.0966487	0.428	0.384	1
TIMM17A	1.13E-05	0.096501	0.381	0.339	0.379765
COX4I1	1.30E-10	0.0963325	0.972	0.97	4.37E-06
ISG20	0.0531951	0.0961184	0.872	0.867	1
CNPPD1	9.05E-06	0.0955713	0.315	0.27	0.304997
RAP1B	6.74E-05	0.0954885	0.62	0.599	1
ATP5F1	7.36E-07	0.0954357	0.682	0.647	0.0248097
IFITM3	5.67E-07	0.0953465	0.499	0.429	0.0191122
GPX1	6.60E-05	0.0949578	0.778	0.76	1
TAP1	0.000214104	0.0949354	0.758	0.732	1
NOP2	1.41E-05	0.0948782	0.175	0.139	0.476574
TBCA	0.000339951	0.0946032	0.723	0.701	1
RNPS1	6.02E-05	0.0945468	0.649	0.627	1
BST2	0.00551165	0.0943051	0.765	0.755	1
SECISBP2L	1.64E-05	0.0942572	0.268	0.225	0.55359
SIGIRR	0.000154364	0.0941893	0.404	0.366	1
DHCR7	4.53E-08	0.0940692	0.122	0.084	0.00152642
HIGD2A	6.49E-05	0.0940008	0.791	0.775	1
CAMK4	0.000449021	0.0939961	0.201	0.171	1
C10orf54	0.0105376	0.0937765	0.367	0.343	1
EEF1B2	0.00130029	0.0934322	0.916	0.904	1
TSPO	3.32E-05	0.0933021	0.675	0.634	1
PSMF1	4.07E-05	0.0930653	0.535	0.493	1
SAMHD1	0.00294941	0.0927479	0.516	0.495	1
CHMP4B	0.00618942	0.092521	0.284	0.263	1
SEC13	4.19E-05	0.0924732	0.474	0.426	1
UTS2	0.00291781	0.0923426	0.264	0.238	1
GADD45G	0.000551243	0.0923185	0.102	0.08	1
PRPF19	1.60E-06	0.0919934	0.24	0.193	0.0538829
SLA	0.000855132	0.0919397	0.646	0.612	1
WARS	0.00015045	0.091919	0.165	0.136	1
YPEL5	3.88E-06	0.0919038	0.691	0.643	0.130571
MEAF6	0.000415814	0.0917924	0.522	0.489	1
NUDT21	0.000229726	0.0917808	0.444	0.407	1
PFDN5	1.32E-08	0.0917665	0.955	0.951	0.000446351
SPINT2	4.08E-06	0.0916597	0.124	0.091	0.137605
OS9	0.0012311	0.0915526	0.465	0.436	1
SNRPA	0.000257408	0.0914574	0.298	0.266	1
LAIR2	1.85E-05	0.0914005	0.639	0.593	0.624502
PTDSS1	3.06E-05	0.0913382	0.332	0.288	1
ZBP1	0.000231158	0.0912538	0.17	0.142	1
PVT1	0.000414405	0.0911858	0.232	0.2	1
NDUFS8	0.000146983	0.0909534	0.533	0.502	1
NPDC1	0.00611374	0.0904861	0.24	0.217	1
JOSD2	2.57E-05	0.0904817	0.317	0.276	0.86696
ZGPAT	7.63E-08	0.0902199	0.174	0.128	0.00256997
TAGLN2	4.28E-09	0.090155	0.932	0.912	0.000144376
CD247	0.000305189	0.089981	0.781	0.768	1
URM1	0.000265645	0.0898816	0.311	0.276	1
ZFY	3.33E-07	0.089422	0.119	0.084	0.0112347
MDH2	1.17E-05	0.0893845	0.687	0.657	0.393021
LAP3	0.00857031	0.089306	0.514	0.494	1
TOR1A	2.09E-05	0.0892826	0.238	0.2	0.703024
HCFC1R1	9.91E-05	0.0892288	0.302	0.264	1
ADSL	0.00146588	0.0890841	0.315	0.286	1
UQCRC1	1.47E-06	0.0890254	0.523	0.467	0.0496296
FLOT2	0.000120669	0.0889495	0.299	0.263	1
SF3A2	0.00011301	0.088828	0.425	0.381	1
CDK2AP2	0.00148638	0.0886482	0.509	0.475	1
CXCR3	0.00020845	0.0882672	0.513	0.469	1
EMP3	0.0033105	0.0880577	0.759	0.751	1
DBNL	0.000928749	0.0880091	0.437	0.409	1
UBL7	5.12E-05	0.0879693	0.305	0.262	1
SLC25A6	6.44E-05	0.0879047	0.871	0.846	1
PDE6D	2.77E-06	0.0876433	0.192	0.152	0.0932987
RARRES3	0.000157107	0.0874888	0.315	0.275	1
ARSA	0.000812488	0.0874877	0.257	0.227	1
FKBP5	0.151297	0.0870894	0.117	0.109	1
HSPA5	0.000697057	0.0870577	0.806	0.775	1
AC017002.1	0.105126	0.0869571	0.368	0.357	1
PNP	0.000180307	0.0868205	0.208	0.176	1
CAT	0.00104543	0.0868171	0.279	0.25	1
U2AF2	0.000257687	0.0866587	0.337	0.301	1
SUPT4H1	0.00149586	0.086557	0.47	0.439	1
PLD3	0.000300166	0.0865403	0.27	0.236	1
NHP2	0.000303582	0.0862219	0.451	0.415	1
NT5C	0.000237502	0.0861686	0.411	0.377	1
FKBP1A	0.000248397	0.0859569	0.837	0.832	1
APEX1	0.0022312	0.0858322	0.371	0.34	1
GYG1	0.00149737	0.085598	0.271	0.241	1
FAM127A	6.51E-07	0.0855364	0.167	0.126	0.0219227
SRGN	0.000278689	0.08519	0.996	0.994	1
PHYKPL	0.00918825	0.085165	0.254	0.232	1
SERINC3	0.00737503	0.0849662	0.469	0.45	1
SEPHS2	4.89E-05	0.0847174	0.146	0.115	1
KIAA0040	0.000558509	0.0847126	0.222	0.191	1
MRPL43	0.000190833	0.0846475	0.412	0.374	1
BAX	0.1594	0.0844559	0.536	0.532	1
TMED10	0.000539249	0.0841632	0.587	0.554	1
RP11-290D2.6	6.92E-09	0.0841435	0.159	0.112	0.000233299
YIF1B	5.78E-05	0.0840399	0.25	0.212	1
KDELR1	0.00117953	0.0839151	0.422	0.391	1
P4HB	0.000265739	0.0837039	0.596	0.561	1
OSTF1	0.0298062	0.0830374	0.534	0.527	1
SEC14L1	0.0158003	0.0828417	0.564	0.544	1
PARP15	0.000423176	0.0828278	0.126	0.101	1
PBXIP1	0.00290398	0.0826759	0.81	0.801	1
KLF6	4.63E-14	0.0824839	0.916	0.879	1.56E-09
TTTY15	9.22E-05	0.0823182	0.134	0.106	1
SARDH	1.04E-06	0.082256	0.105	0.073	0.0351756
CHRAC1	0.0012928	0.0820873	0.213	0.186	1
ANKRD36B	0.000154503	0.0815069	0.167	0.137	1
PFDN6	0.000363203	0.0814914	0.274	0.24	1
HLA-E	1.64E-08	0.0813942	0.997	0.996	0.000551317
MAP4K1	0.000239216	0.081394	0.379	0.343	1
CD69	0.0468479	0.0812296	0.395	0.369	1
GET4	7.73E-07	0.0812062	0.15	0.111	0.0260423
C11orf49	6.28E-06	0.0810591	0.124	0.093	0.211518
ATP1B3	0.0036954	0.080548	0.502	0.477	1
CARHSP1	0.00285244	0.080471	0.367	0.341	1
ACAT2	0.0144481	0.0803658	0.235	0.215	1
USP4	8.59E-05	0.0802742	0.274	0.235	1
S100A8	1.87E-06	0.0802663	0.255	0.208	0.0630598
C7orf73	0.00422087	0.0802431	0.428	0.4	1
HNRNPA3	0.000268989	0.0802353	0.852	0.838	1
ARL8B	0.00182563	0.0802167	0.282	0.254	1
GDI1	0.000470649	0.0801237	0.323	0.289	1
UNC45A	0.000345925	0.0801022	0.205	0.174	1
PA2G4	0.00071015	0.0798425	0.618	0.587	1
NOP16	0.000543812	0.0797818	0.204	0.173	1
FARSA	0.00149918	0.0797401	0.274	0.245	1
APOA1BP	0.00178623	0.0791507	0.35	0.32	1
MRPS35	0.00063347	0.0791439	0.271	0.238	1
MTFP1	0.000406203	0.079141	0.145	0.118	1
TALDO1	0.000399397	0.0786364	0.608	0.564	1
USB1	0.000563403	0.0785042	0.206	0.177	1
TNFSF10	0.00540431	0.0783679	0.291	0.269	1
TRAF4	0.0234372	0.0783071	0.279	0.259	1
FAS	0.0288415	0.0782455	0.58	0.575	1
TAF15	0.00156345	0.0780858	0.429	0.397	1
TRAPPC1	0.00195343	0.0780695	0.719	0.709	1
GBP1	0.163402	0.0780475	0.326	0.318	1
RNASEK	6.32E-05	0.0779096	0.191	0.156	1
VAMP4	0.000373749	0.0777325	0.158	0.13	1
CAP1	0.000798995	0.0775947	0.808	0.797	1
PSMD9	0.00102103	0.0772177	0.294	0.263	1
ALDOC	3.22E-05	0.0770537	0.1	0.074	1
CLN8	9.63E-05	0.0769743	0.143	0.113	1
KDM5B	0.00332028	0.0768724	0.317	0.287	1
MPHOSPH6	0.000693634	0.0768578	0.199	0.171	1
BCL3	0.153597	0.0768168	0.355	0.345	1
NDUFB9	2.65E-05	0.0767826	0.625	0.592	0.894354
SLC1A4	0.0354426	0.0764002	0.151	0.136	1
OCIAD2	0.00217142	0.0763456	0.672	0.647	1
TMEM230	0.000825553	0.076083	0.453	0.416	1
AGTRAP	0.0220707	0.0760793	0.297	0.277	1
MMD	2.99E-06	0.0760731	0.1	0.07	0.100863
GNPDA1	0.000325522	0.0759636	0.149	0.121	1
FBXO7	0.00278111	0.0759335	0.436	0.406	1
DEGS1	0.00450006	0.0758426	0.304	0.277	1
ACTR1B	0.00044419	0.075818	0.338	0.302	1
BIN1	0.000733836	0.0757654	0.367	0.336	1
SPTLC1	8.43E-05	0.0754202	0.171	0.138	1
ANAPC1	0.63965	0.0752372	0.114	0.119	1
INPP4B	0.000337085	0.0751812	0.173	0.142	1
PHB2	0.00637933	0.0750308	0.575	0.563	1
AUP1	0.000469525	0.0748678	0.561	0.528	1
AP1G2	0.00224709	0.0747907	0.23	0.203	1
NGRN	6.85E-06	0.0745315	0.332	0.278	0.230913
EMD	4.54E-05	0.0744996	0.602	0.556	1
HEXB	0.00122884	0.0740829	0.24	0.212	1
TM9SF2	0.00817428	0.0740391	0.38	0.355	1
RHOG	0.00289076	0.0739415	0.869	0.851	1
PSME3	0.000812434	0.0738793	0.25	0.219	1
STARD3	0.000135695	0.0737715	0.302	0.261	1
SP100	0.0130629	0.0736918	0.686	0.677	1
PBX4	0.0402699	0.073619	0.331	0.313	1
HDAC1	0.00062193	0.0735739	0.399	0.366	1
HLA-DQA2	0.459993	0.0734172	0.176	0.172	1
RPN2	0.00140831	0.0733586	0.632	0.611	1
ARL6IP5	0.000635697	0.0731128	0.903	0.897	1
HNRNPL	0.0112834	0.0730846	0.345	0.325	1
CYSTM1	0.000119355	0.0730844	0.158	0.127	1
VASP	0.154221	0.0728228	0.402	0.399	1
SDAD1	0.00133278	0.0727684	0.266	0.235	1
STMN1	0.0674489	0.0723659	0.241	0.226	1
AHCY	0.000214416	0.0723179	0.167	0.138	1
PELO	0.00203742	0.0720916	0.138	0.116	1
EMC4	0.00192062	0.0716584	0.473	0.447	1
MMP24-AS1	0.0270474	0.071623	0.173	0.157	1
C14orf1	0.00141561	0.0715761	0.274	0.243	1
PIK3IP1	0.0142609	0.0714365	0.595	0.572	1
RBM17	0.00719997	0.0714332	0.599	0.572	1
CDIP1	0.00683873	0.0713857	0.291	0.266	1
SRSF4	0.0112097	0.0712234	0.468	0.445	1
DGKA	0.0052923	0.0711756	0.286	0.259	1
NEK1	0.000387363	0.0711433	0.169	0.14	1
TMEM87B	0.000852956	0.0710487	0.138	0.113	1
TNIP1	0.002909	0.0706764	0.663	0.638	1
PPP6C	0.00278736	0.0706312	0.439	0.407	1
ARHGDIA	0.00276323	0.0705665	0.718	0.697	1
OPTN	0.00643598	0.0704619	0.666	0.651	1
RUVBL2	0.0025679	0.0704123	0.188	0.163	1
TMEM159	0.000228171	0.0702674	0.127	0.101	1
NEU1	0.028767	0.0702381	0.293	0.274	1
METTL17	0.000404607	0.0701036	0.219	0.188	1
RALA	0.00616123	0.0700737	0.344	0.317	1
CLPP	0.000610514	0.0698672	0.435	0.402	1
WIPF1	0.010219	0.0698641	0.626	0.604	1
EIF3K	0.000109773	0.0698608	0.895	0.89	1
RBBP4	0.0246358	0.0697985	0.43	0.413	1
HM13	0.00184665	0.0697044	0.61	0.581	1
FARSB	5.10E-05	0.0696808	0.117	0.089	1
NUDT1	0.012308	0.069651	0.285	0.265	1
RSBN1	0.0151495	0.0695299	0.387	0.366	1
TECR	0.00327482	0.0694868	0.59	0.566	1
IGFLR1	0.000136942	0.06948	0.412	0.364	1
H2AFJ	0.00849793	0.0694705	0.348	0.322	1
SSH2	0.00109789	0.069406	0.265	0.232	1
SPG21	0.000505907	0.0693928	0.245	0.213	1
TES	0.00043552	0.0692454	0.305	0.269	1
FTSJ1	0.000364229	0.0691078	0.195	0.165	1
AKR1B1	0.000530472	0.0689602	0.224	0.193	1
C6orf1	0.00375441	0.0689195	0.209	0.184	1
RBM48	0.00808691	0.0687432	0.215	0.194	1
NMB	0.0208645	0.0687426	0.126	0.11	1
CALR	0.000144315	0.068657	0.844	0.825	1
PASK	0.0457982	0.0686022	0.116	0.104	1
DRG1	0.00343899	0.0685694	0.249	0.222	1
PHB	0.0178325	0.0685245	0.478	0.457	1
PTPMT1	0.00941215	0.068303	0.193	0.172	1
ATP5G2	9.43E-05	0.0680441	0.948	0.953	1
OASL	0.0179268	0.0679327	0.285	0.263	1
TMED2	0.00245688	0.0679223	0.506	0.476	1
CLIC1	0.000200892	0.06783	0.931	0.926	1
SUMO3	0.00637534	0.0678297	0.399	0.372	1
MFSD1	0.000438155	0.0678019	0.19	0.16	1
PGD	0.000967648	0.067778	0.222	0.191	1
BCAP31	0.000426161	0.0676186	0.571	0.54	1
QARS	0.00909717	0.0674267	0.27	0.247	1
CCDC124	0.000476438	0.0674068	0.381	0.343	1
MRPS18A	0.00120965	0.0671053	0.258	0.227	1
HINT1	0.000165427	0.0670803	0.948	0.941	1
TCAF2	0.000512197	0.0669746	0.251	0.215	1
LSR	0.0266656	0.0668708	0.133	0.118	1
NCOA5	0.345756	0.0668371	0.141	0.135	1
MAD1L1	0.0198216	0.0667187	0.236	0.216	1
ASNA1	0.0016542	0.0666944	0.432	0.401	1
CPNE3	0.00167206	0.0666335	0.319	0.288	1
RAE1	0.00219599	0.0665619	0.236	0.207	1
FTH1	0.00464432	0.06656	0.999	0.999	1
TMEM9B	0.00245475	0.0665466	0.453	0.428	1
SND1	0.00631239	0.0663583	0.309	0.283	1
ACO2	0.00221225	0.0662777	0.343	0.315	1
SLC50A1	0.0155859	0.0662396	0.118	0.102	1
CORO1B	0.118216	0.0662333	0.738	0.744	1
ZNFX1	0.00470715	0.0662278	0.323	0.296	1
AP2S1	0.0108021	0.0657162	0.564	0.541	1
CCNG1	0.0141185	0.0657063	0.266	0.242	1
LPAR2	0.0108958	0.065587	0.209	0.188	1
WDR77	0.000679043	0.0654152	0.133	0.109	1
COX16	0.00012046	0.0652053	0.278	0.237	1
PLSCR1	0.0840839	0.0651629	0.17	0.157	1
RNF125	0.0453803	0.0649515	0.179	0.164	1
SYNE1	0.00355233	0.0649505	0.148	0.125	1
MGAT2	0.00177078	0.0649442	0.22	0.192	1
FUOM	0.00261287	0.0648436	0.189	0.164	1
RXRB	0.00100506	0.0647806	0.103	0.082	1
IFIT1	0.0197358	0.0647597	0.101	0.086	1
CISD2	0.0250301	0.0647226	0.499	0.473	1
IFRD2	0.00713516	0.064699	0.141	0.122	1
NDFIP2	0.0687183	0.0646586	0.383	0.371	1
SMARCB1	0.0157921	0.0645983	0.383	0.361	1
DCAF7	0.00888878	0.064558	0.306	0.281	1
GCHFR	0.0983252	0.0644423	0.375	0.362	1
TMED9	0.00866841	0.0644292	0.642	0.629	1
ADIPOR1	0.00176456	0.0644219	0.368	0.334	1
MFSD5	0.000510294	0.0643856	0.145	0.119	1
POLR2F	0.00309242	0.0643131	0.453	0.427	1
SCAMP2	0.00601616	0.0642452	0.571	0.552	1
TOX	0.0138039	0.0641663	0.209	0.188	1
CXCR6	0.265671	0.0641414	0.775	0.791	1
DGKE	0.0153019	0.0637317	0.192	0.172	1
ATP5B	5.94E-05	0.0637231	0.858	0.848	1
DCTN2	0.00680959	0.063687	0.404	0.378	1
RASSF7	0.000803129	0.0636368	0.118	0.094	1
CBFB	0.0171774	0.0635856	0.172	0.154	1
ANXA6	0.00420328	0.0634759	0.679	0.659	1
IL2RA	0.00641409	0.0633452	0.821	0.809	1
DEDD	0.00392889	0.0633411	0.198	0.172	1
ARID5A	0.00016373	0.0633061	0.622	0.58	1
HSPA8	0.835108	0.0632875	0.992	0.992	1
TBC1D4	0.0044129	0.0632874	0.683	0.654	1
PML	0.015337	0.0630792	0.261	0.238	1
TRMT1	0.000189352	0.063003	0.172	0.141	1
FAM126A	0.00437956	0.062739	0.129	0.109	1
PES1	0.00423367	0.0621073	0.195	0.171	1
SCNM1	0.0702111	0.061961	0.284	0.269	1
DDRGK1	0.0081201	0.0619309	0.365	0.341	1
R3HDM4	0.0527523	0.0619274	0.322	0.304	1
ANXA11	0.0180627	0.0617571	0.731	0.72	1
QTRT1	0.000664523	0.0617123	0.207	0.176	1
PIM2	0.0738021	0.0616442	0.663	0.654	1
NGDN	0.00386366	0.0616145	0.388	0.356	1
PSMD6	0.00937713	0.061545	0.5	0.483	1
RAN	0.0143625	0.0615395	0.914	0.91	1
MRPS21	0.0970402	0.0615196	0.623	0.619	1
NDUFV1	0.00405463	0.0614668	0.428	0.399	1
FAM110A	0.0235325	0.0614164	0.224	0.205	1
CITED2	0.998873	0.0613543	0.241	0.246	1
POLD4	0.000303805	0.0613301	0.341	0.296	1
RAB7A	0.00149215	0.061274	0.609	0.575	1
NME2	7.99E-06	0.0611558	0.26	0.211	0.269164
ARPC2	0.0024334	0.0611237	0.964	0.96	1
LGALS3	0.0456014	0.0610858	0.743	0.725	1
XPNPEP1	0.000961143	0.0610583	0.132	0.108	1
MRPS18B	0.0591943	0.0610458	0.292	0.276	1
GPR65	0.0482587	0.0609536	0.168	0.153	1
COQ4	0.0023375	0.0608989	0.231	0.203	1
ADI1	0.0585875	0.0607675	0.429	0.413	1
ARL2BP	0.00077206	0.0606996	0.268	0.234	1
NSFL1C	0.0153093	0.0606806	0.355	0.332	1
LGALS9	0.0393833	0.0605311	0.234	0.216	1
SLFN12L	0.000253793	0.0604645	0.132	0.104	1
CHTF8	0.00218654	0.0604133	0.283	0.25	1
ORMDL2	0.0313795	0.0603883	0.319	0.299	1
NINJ1	0.0068846	0.0603572	0.602	0.575	1
ALG2	0.00443998	0.0603316	0.163	0.141	1
PPP1R18	0.0314468	0.0603025	0.529	0.52	1
MYH9	0.0758159	0.0600988	0.761	0.76	1
NDUFA6	0.00383238	0.0600511	0.7	0.671	1
FYB	0.00317698	0.0600281	0.793	0.776	1
PMM1	0.0585452	0.0600111	0.236	0.222	1
SUN2	0.132785	0.0600016	0.246	0.237	1
JAKMIP1	0.128527	0.0599216	0.21	0.199	1
FAM13B	0.0430319	0.0599073	0.22	0.202	1
CCAR2	0.00718057	0.0598304	0.196	0.173	1
SFXN1	0.00522535	0.0598046	0.286	0.259	1
TAPBPL	0.00957392	0.0597763	0.185	0.164	1
ADGRE5	0.0102913	0.0596736	0.418	0.393	1
POLR2I	0.183555	0.0596625	0.38	0.374	1
LGALS8	0.0104481	0.0596134	0.251	0.226	1
C9orf78	0.0109169	0.0595757	0.59	0.564	1
XRCC6	0.00348519	0.0595189	0.766	0.758	1
TIPARP	0.0567021	0.0594687	0.389	0.369	1
CTD-2336O2.1	0.0107963	0.0593335	0.137	0.119	1
SLC3A2	0.0282503	0.0593186	0.745	0.744	1
SYNGR2	1.58E-06	0.0592923	0.77	0.722	0.0530982
BTF3	7.51E-05	0.0591647	0.975	0.97	1
GPATCH3	0.0012974	0.059098	0.12	0.097	1
MMADHC	0.0710164	0.0590835	0.516	0.503	1
DPH2	9.78E-05	0.0590506	0.114	0.087	1
GLB1	0.030171	0.0590428	0.228	0.211	1
ANAPC11	0.00913643	0.059028	0.614	0.587	1
CRYL1	0.00249003	0.0589267	0.116	0.096	1
ZC2HC1A	0.0184256	0.0588469	0.225	0.203	1
SLC9A3R1	0.000503762	0.0588068	0.559	0.521	1
RHOF	0.0835623	0.0587657	0.556	0.545	1
ITK	0.14563	0.0586055	0.468	0.458	1
MRPS26	0.0172286	0.05857	0.318	0.296	1
BUB3	0.00957221	0.0584857	0.66	0.635	1
SMARCE1	0.0126062	0.0583384	0.413	0.388	1
MGMT	0.0488786	0.0583136	0.296	0.279	1
PPP2R4	0.00490707	0.0582245	0.219	0.193	1
GGT1	0.0235697	0.0580693	0.155	0.138	1
GEMIN7	0.00225998	0.0580414	0.141	0.118	1
NOSIP	0.0529421	0.0579685	0.444	0.43	1
BORCS5	0.00266537	0.0579141	0.211	0.184	1
PSTPIP1	0.07696	0.0578944	0.393	0.378	1
PSMA6	1.81E-05	0.0578761	0.461	0.399	0.611325
IMP3	0.0153257	0.0578331	0.456	0.431	1
MT1F	0.0793615	0.057778	0.242	0.226	1
TMED4	0.061687	0.0577671	0.386	0.374	1
DDA1	0.0227395	0.0577451	0.28	0.259	1
SRP9	0.0178917	0.0577426	0.617	0.604	1
ARHGAP9	0.0177978	0.0576596	0.536	0.519	1
SZRD1	0.0162842	0.0575537	0.397	0.377	1
OBFC1	0.0150261	0.0574179	0.253	0.232	1
SELL	0.277425	0.0573177	0.618	0.617	1
NARF	0.0277434	0.0569975	0.354	0.332	1
SLC16A3	0.000316046	0.0569841	0.214	0.18	1
DYNC1LI1	0.0397006	0.0569503	0.239	0.222	1
MAN2C1	0.0871789	0.0569428	0.135	0.125	1
MZB1	0.00665792	0.0569293	0.276	0.25	1
DNAJC4	0.034714	0.056782	0.236	0.218	1
SUMF2	0.0805312	0.0567732	0.365	0.35	1
PPIH	0.0232908	0.0567522	0.224	0.204	1
TRA2B	0.0183858	0.0567156	0.688	0.672	1
IFIT5	0.146356	0.0567022	0.142	0.133	1
KCNAB2	0.0215829	0.056686	0.309	0.287	1
PTGES2	0.0167051	0.0566709	0.15	0.132	1
MRPL4	0.0299741	0.0566503	0.374	0.356	1
MRPS34	0.0075587	0.0565564	0.534	0.505	1
EXOSC10	0.00186841	0.0564826	0.19	0.163	1
ADH5	0.00316998	0.0563445	0.385	0.353	1
MINPP1	0.00218592	0.0562574	0.12	0.099	1
PRNP	0.156511	0.0561609	0.487	0.482	1
DGUOK	0.0785972	0.0561579	0.479	0.465	1
CD7	0.000755776	0.0561321	0.971	0.968	1
VAMP7	0.0102993	0.056096	0.167	0.146	1
FTSJ3	0.0300383	0.0560451	0.211	0.194	1
AAGAB	0.00720624	0.0558894	0.192	0.17	1
COX6A1	0.00341553	0.0558461	0.912	0.905	1
SYTL1	0.0858913	0.0558394	0.227	0.213	1
ICAM1	0.00277592	0.055734	0.131	0.108	1
CRY1	0.126731	0.0557149	0.222	0.21	1
ELAC2	0.0194507	0.0555643	0.165	0.147	1
NUB1	0.186724	0.0555621	0.27	0.263	1
RRAGA	0.0113031	0.0555479	0.32	0.293	1
CSF1	0.577362	0.0555476	0.153	0.151	1
PCYOX1L	0.0137817	0.0553959	0.151	0.132	1
GNPTAB	0.108527	0.0553328	0.217	0.206	1
JAML	0.159754	0.0553196	0.226	0.215	1
SAE1	0.0099037	0.0553186	0.248	0.225	1
LEPROT	0.0155036	0.0552739	0.347	0.322	1
PGM2	0.0294891	0.0552298	0.17	0.154	1
EML4	0.0665272	0.0552068	0.66	0.65	1
DSCR3	0.0205168	0.0551694	0.171	0.152	1
PGLS	0.126966	0.0550935	0.469	0.459	1
IKBKG	0.0100074	0.0549936	0.233	0.209	1
COX8A	0.00383928	0.0549697	0.888	0.879	1
GDI2	0.0756704	0.0549153	0.561	0.548	1
AGPAT5	0.0175577	0.0548511	0.144	0.125	1
CSRP1	0.0075078	0.0546492	0.268	0.242	1
MED27	0.0127453	0.0546456	0.238	0.216	1
GNG5	0.0203186	0.0546275	0.808	0.795	1
DIMT1	0.0181774	0.054553	0.168	0.15	1
TOMM22	0.0279641	0.0544785	0.511	0.492	1
ILK	0.0159704	0.054444	0.374	0.35	1
MTG1	0.00370356	0.0544421	0.138	0.116	1
MRPL24	0.00584714	0.0543869	0.217	0.192	1
YIPF5	0.0772151	0.0543739	0.413	0.4	1
MEA1	0.0165922	0.0543538	0.369	0.343	1
PRMT1	0.0300257	0.054343	0.524	0.501	1
GLA	0.106035	0.0541896	0.215	0.2	1
CD6	0.664763	0.0541747	0.333	0.335	1
MVD	0.00999273	0.0540349	0.178	0.156	1
CCR8	0.0121136	0.0539213	0.491	0.46	1
COX5A	0.0237999	0.053639	0.852	0.845	1
PDIA4	0.00904187	0.0536181	0.305	0.277	1
BTLA	0.102283	0.0535845	0.129	0.118	1
LAMTOR4	0.0309049	0.053544	0.668	0.648	1
CYTH1	0.0950657	0.0535364	0.347	0.328	1
UBE2N	0.00218698	0.0533031	0.697	0.666	1
CD3G	0.00930557	0.0531873	0.793	0.777	1
DPP7	0.189855	0.0531184	0.603	0.598	1
TICAM1	0.00411979	0.0530741	0.178	0.153	1
TIMM22	0.0167141	0.0530301	0.18	0.161	1
CYFIP2	0.183085	0.0528499	0.42	0.413	1
CRADD	0.292909	0.0527499	0.401	0.393	1
HARS	0.0217487	0.0526959	0.262	0.243	1
CKAP2	0.168268	0.0525862	0.193	0.182	1
CCDC109B	0.00966019	0.0525617	0.165	0.145	1
CHMP7	0.0211116	0.0525529	0.228	0.207	1
PSMD4	0.0191515	0.0525199	0.589	0.562	1
GNB2	0.26263	0.0524904	0.464	0.461	1
SNAP47	0.0271716	0.0524746	0.198	0.18	1
BNIP3	0.0398856	0.052443	0.134	0.119	1
ATG4B	0.0058319	0.0523974	0.246	0.218	1
C12orf65	0.0210529	0.0523794	0.166	0.148	1
RASSF5	0.171459	0.0523753	0.526	0.512	1
PRKCSH	0.0258103	0.0523493	0.367	0.346	1
CARS	0.0283763	0.0523084	0.256	0.238	1
TIMM23	0.000382259	0.0522687	0.257	0.219	1
ACAP1	0.0264442	0.0522528	0.641	0.621	1
XRCC1	0.0136186	0.0521552	0.118	0.101	1
LMBRD1	0.00691914	0.0521503	0.422	0.391	1
C18orf32	0.0110094	0.0521267	0.2	0.177	1
CYB5B	0.00726739	0.0519556	0.33	0.302	1
ATP5J2	0.00635096	0.0518633	0.818	0.8	1
FDPS	0.0199316	0.0518631	0.457	0.435	1
ATP5G3	0.0125694	0.0517351	0.828	0.811	1
TSR2	0.00973302	0.0516363	0.325	0.298	1
RNF5	0.125237	0.0516095	0.293	0.281	1
ARRB2	0.00944759	0.0515842	0.222	0.198	1
S100A9	0.00127197	0.0515816	0.218	0.186	1
SNAPIN	0.0801686	0.0513697	0.281	0.266	1
GSS	0.0216202	0.0513285	0.209	0.189	1
LAT	0.013708	0.0512557	0.748	0.727	1
ARG2	0.0376016	0.0509181	0.109	0.095	1
NBPF14	0.000686855	0.0508842	0.112	0.088	1
DAD1	0.0215249	0.050869	0.647	0.627	1
ZNF195	0.00743689	0.0508173	0.15	0.128	1
MRPL10	0.00779207	0.0507453	0.224	0.199	1
NDUFS7	0.117893	0.0507157	0.571	0.562	1
BAD	0.0500506	0.0507134	0.23	0.215	1
NDUFB11	0.00658991	0.0505375	0.814	0.811	1
ERICH1	0.0985817	0.0505214	0.256	0.241	1
COTL1	0.594511	0.0504847	0.767	0.775	1
RSU1	0.0499026	0.0504601	0.28	0.262	1
C1orf43	0.00150698	0.0504194	0.635	0.605	1
ATF7IP2	0.0169121	0.0501756	0.158	0.139	1
RRN3	0.011447	0.0501495	0.181	0.16	1
UBE2E3	0.0167037	0.0501161	0.243	0.221	1
RNF41	0.0394389	0.0500828	0.162	0.147	1
TCIRG1	0.0806482	0.0499659	0.333	0.317	1
PABPC1	3.46E-05	0.0498876	0.966	0.951	1
SPSB3	0.0203343	0.0498768	0.408	0.386	1
PRDX6	0.0358476	0.0498601	0.539	0.52	1
GOT2	0.0032648	0.0498181	0.27	0.239	1
HSPBP1	0.0028178	0.0497708	0.173	0.148	1
MAN2B1	0.000425444	0.0497251	0.236	0.199	1
NIPSNAP1	0.117943	0.0496865	0.193	0.181	1
LINC01184	0.000633923	0.049658	0.104	0.081	1
IZUMO4	0.0446537	0.0496391	0.157	0.142	1
EIF2B4	0.0336734	0.0495156	0.164	0.148	1
UBIAD1	0.00225591	0.0494387	0.121	0.099	1
ATP5D	0.00684898	0.0493991	0.806	0.779	1
STT3A	0.00217591	0.049307	0.165	0.14	1
HSH2D	0.134885	0.0492401	0.202	0.191	1
TMEM14B	0.193253	0.0491375	0.477	0.473	1
CNBP	0.00343403	0.0491303	0.881	0.878	1
NAA35	0.00891745	0.0490801	0.113	0.096	1
ANXA5	0.104247	0.0490319	0.619	0.613	1
EIF4H	0.0155579	0.0490164	0.578	0.565	1
ZNF326	0.239062	0.0489667	0.186	0.179	1
UROD	0.0693136	0.0488429	0.182	0.168	1
NELFCD	0.0282717	0.0488399	0.257	0.236	1
EMC3	0.0262826	0.0487217	0.432	0.41	1
NDUFS3	0.0384356	0.048642	0.437	0.419	1
ANAPC2	0.00601652	0.048616	0.144	0.122	1
DTNB	0.00676522	0.048612	0.106	0.088	1
C17orf62	0.196141	0.0484645	0.435	0.43	1
UBE2E1	0.0897411	0.0484586	0.221	0.208	1
SP140L	0.0311427	0.0483833	0.22	0.201	1
AKR1A1	0.0451392	0.0483804	0.397	0.383	1
ROMO1	0.0267747	0.0483718	0.673	0.648	1
FAM63B	0.0663303	0.0483262	0.209	0.193	1
IMP4	0.059182	0.0482239	0.302	0.285	1
SLA2	0.235316	0.0481647	0.318	0.309	1
PIGC	0.00663604	0.0481335	0.145	0.124	1
TMEM115	0.03486	0.0481176	0.19	0.173	1
DRAP1	0.40931	0.0481044	0.668	0.675	1
BBC3	0.0176329	0.0481015	0.103	0.087	1
ZMPSTE24	0.0110123	0.0479821	0.171	0.15	1
NEK9	0.01322	0.0479775	0.116	0.098	1
CCDC53	0.105215	0.0479418	0.369	0.354	1
C14orf166	0.0374582	0.0478829	0.735	0.742	1
ACIN1	0.0437041	0.0477268	0.38	0.358	1
SGF29	0.00363705	0.0475966	0.136	0.113	1
BLM	0.100566	0.0475598	0.143	0.131	1
APEH	0.00907917	0.0474716	0.248	0.222	1
OVCA2	0.00393346	0.0474517	0.183	0.157	1
TRAF3IP2	0.0105537	0.0473823	0.114	0.096	1
OTUB1	0.00490466	0.047352	0.617	0.581	1
PTPN7	0.0239597	0.0472069	0.554	0.537	1
SNX10	0.109809	0.0470621	0.198	0.187	1
PAF1	0.0207329	0.0470329	0.332	0.309	1
ATP13A1	0.142584	0.0470152	0.17	0.159	1
THYN1	0.0500165	0.0469836	0.362	0.343	1
MRPS12	0.0754	0.0469527	0.358	0.338	1
DPP3	0.0155233	0.0469033	0.218	0.198	1
TMEM134	0.189485	0.0468794	0.34	0.332	1
RTN3	0.0420212	0.0468738	0.315	0.293	1
CHKB	0.00852398	0.0468524	0.149	0.128	1
VPS72	0.0725573	0.0468019	0.206	0.19	1
MPV17	0.0339663	0.0467988	0.248	0.229	1
APBA3	0.0680312	0.0467195	0.199	0.183	1
SEC11A	0.0345101	0.0466815	0.662	0.648	1
RAB24	0.000563501	0.0464792	0.1	0.077	1
CUTA	0.0961524	0.0464716	0.764	0.77	1
UHMK1	0.107449	0.0464265	0.322	0.306	1
FLOT1	0.133589	0.0463688	0.216	0.205	1
DHRS7	0.0649071	0.0463412	0.514	0.498	1
FBL	0.0140852	0.0463006	0.391	0.364	1
SLC39A1	0.00873466	0.0462893	0.258	0.231	1
USP36	0.064682	0.0462758	0.267	0.251	1
MGST2	0.0511656	0.0460951	0.142	0.128	1
GTF3A	0.044488	0.0459083	0.504	0.485	1
HMGN1	0.0385819	0.0459046	0.834	0.82	1
C1orf35	0.0753111	0.0458439	0.188	0.174	1
TRIM27	0.0312908	0.0458388	0.209	0.19	1
POP4	0.147835	0.0457984	0.281	0.271	1
MICAL1	0.0759587	0.045668	0.276	0.259	1
HARS2	0.0138317	0.0456582	0.109	0.093	1
SEC61A1	0.0291643	0.0455851	0.274	0.253	1
ZC3H12A	0.0414836	0.0455759	0.431	0.41	1
SEPT9	0.150514	0.0455527	0.593	0.583	1
S100A6	0.226861	0.0454494	0.948	0.957	1
TBRG1	0.0264559	0.045443	0.399	0.37	1
CISD3	0.296093	0.0452698	0.276	0.269	1
AGGF1	0.0758382	0.0452066	0.23	0.215	1
PARP4	0.160041	0.0450928	0.142	0.133	1
DHX15	0.0651707	0.0450683	0.281	0.263	1
ZBTB38	0.092441	0.0450623	0.603	0.586	1
GALT	0.0527414	0.0450605	0.121	0.108	1
PIP4K2C	0.00325863	0.0450123	0.112	0.091	1
USP39	0.00159224	0.0450021	0.198	0.167	1
CCDC127	0.176539	0.0449876	0.154	0.144	1
CAPN7	0.00946237	0.0449753	0.14	0.119	1
LAYN	0.283056	0.0448226	0.666	0.664	1
ABCB7	0.0158551	0.0447925	0.156	0.136	1
DCAF11	0.123321	0.0447921	0.276	0.265	1
SH3YL1	0.0313926	0.0447529	0.103	0.088	1
GRAMD1A	0.982727	0.0447184	0.278	0.283	1
RAB5B	0.0377662	0.0446071	0.162	0.146	1
PLAA	0.112088	0.0445915	0.23	0.216	1
SGSH	0.00643408	0.04459	0.126	0.106	1
MKNK1	0.0774676	0.044586	0.158	0.145	1
RBM42	0.01698	0.0445504	0.356	0.33	1
CTNNA1	0.307005	0.0444945	0.337	0.332	1
UQCRFS1	0.0537231	0.0443417	0.643	0.626	1
HPS1	0.0173317	0.0443219	0.25	0.226	1
SNRNP40	0.148858	0.0442608	0.335	0.325	1
ATP6V0E2	0.0778417	0.0442349	0.312	0.296	1
TIFA	0.184862	0.0442289	0.334	0.318	1
SRPRA	0.00722699	0.044206	0.555	0.524	1
MAPRE2	0.0442666	0.0441302	0.266	0.245	1
TRAPPC3	0.0239176	0.0440865	0.448	0.426	1
WAS	0.175472	0.0440838	0.457	0.446	1
PRELID1	0.0354683	0.0440668	0.661	0.648	1
UBA52	0.0112772	0.0440599	0.982	0.98	1
AAMP	0.0866012	0.0440485	0.299	0.282	1
MBD1	0.0703523	0.043974	0.17	0.157	1
ZFPL1	0.0435765	0.0439722	0.166	0.15	1
PQBP1	0.0634613	0.0439323	0.381	0.361	1
ERAL1	0.0813073	0.0438141	0.151	0.138	1
C1orf131	0.149177	0.043758	0.26	0.248	1
RARS	0.104517	0.04365	0.177	0.165	1
SPN	0.00653881	0.0435367	0.364	0.33	1
GPR108	0.0846887	0.043504	0.332	0.313	1
C4orf3	0.113469	0.0435006	0.674	0.663	1
IFI44	0.0982979	0.0434409	0.254	0.239	1
AEN	0.0313858	0.0433993	0.126	0.111	1
PRKAR1B	0.0297005	0.0433591	0.19	0.171	1
CCDC115	0.0539545	0.0433184	0.267	0.248	1
TADA3	0.148404	0.0432986	0.403	0.395	1
EID1	0.0667934	0.0432462	0.728	0.715	1
GLIPR1	0.0400971	0.0432379	0.513	0.491	1
YTHDF2	0.0876645	0.0431234	0.531	0.517	1
PEF1	0.0574407	0.0430934	0.344	0.324	1
CAPN1	0.0248878	0.0430805	0.316	0.295	1
TMEM109	0.120525	0.0430754	0.281	0.268	1
GNPTG	0.03502	0.0430263	0.256	0.235	1
ARIH2	0.0147551	0.0429018	0.445	0.422	1
TEX264	0.122569	0.0428593	0.309	0.298	1
ICMT	0.0625238	0.0428329	0.114	0.102	1
CANT1	0.0383369	0.0427563	0.18	0.163	1
LRIF1	0.0643454	0.0427545	0.142	0.128	1
LAMTOR3	0.165508	0.0427543	0.252	0.24	1
RPP30	0.0834207	0.0427525	0.194	0.18	1
NABP2	0.0685764	0.0427099	0.232	0.216	1
TMED3	0.040084	0.0427084	0.318	0.298	1
RBBP7	0.0224033	0.042708	0.431	0.408	1
SIGMAR1	0.00770854	0.0426597	0.135	0.115	1
PRPF38A	0.0492784	0.0426257	0.306	0.287	1
EIF4E	0.131861	0.0426002	0.428	0.412	1
CDC25B	0.00138544	0.0425803	0.106	0.084	1
HNRNPDL	0.103347	0.0425586	0.818	0.811	1
BCCIP	0.0704124	0.0425497	0.306	0.29	1
APEX2	0.00235845	0.0424538	0.113	0.091	1
ALG1	0.0486527	0.0423843	0.13	0.116	1
ASCC1	0.0338395	0.0422309	0.2	0.181	1
ATP6V0B	0.033708	0.0421551	0.65	0.63	1
NXF1	0.0305882	0.0421007	0.139	0.123	1
VOPP1	0.119214	0.0420534	0.425	0.412	1
RPA2	0.0465504	0.0420173	0.264	0.247	1
M6PR	0.0889114	0.042002	0.421	0.407	1
TSEN15	0.0350588	0.0419998	0.184	0.166	1
TNFRSF1A	0.0657728	0.0418763	0.115	0.103	1
NAALADL1	0.0650491	0.0418228	0.116	0.104	1
NAGA	0.00619091	0.0418075	0.134	0.113	1
SMIM12	0.114725	0.0417101	0.35	0.337	1
IP6K2	0.401749	0.0417081	0.349	0.344	1
PPT1	0.03827	0.0417018	0.292	0.27	1
SURF4	0.0252678	0.0416843	0.647	0.618	1
ARHGEF3	0.162977	0.0416487	0.121	0.112	1
HLA-DPA1	0.107503	0.0416017	0.749	0.755	1
TRNAU1AP	0.125453	0.04154	0.206	0.193	1
TMEM14A	0.127531	0.0415317	0.27	0.256	1
BLOC1S2	0.0927437	0.0415274	0.416	0.402	1
PLCB2	0.12148	0.0414548	0.111	0.101	1
CCDC97	0.0111016	0.0413591	0.154	0.134	1
TARBP2	0.0324449	0.0413221	0.104	0.089	1
CRTAP	0.0249808	0.0413197	0.281	0.259	1
TP53RK	0.0823043	0.0412542	0.191	0.177	1
NDUFS2	0.226082	0.041236	0.363	0.356	1
PRKCB	0.393786	0.0412194	0.157	0.15	1
THG1L	0.0560295	0.0411904	0.124	0.111	1
EML3	0.116447	0.0410973	0.137	0.126	1
UTP3	0.0605988	0.0410741	0.153	0.139	1
RRM1	0.0257547	0.0410608	0.188	0.168	1
POLB	0.102953	0.0410578	0.156	0.143	1
PRPF3	0.0612247	0.0410492	0.134	0.12	1
OAS2	0.564623	0.0410177	0.214	0.211	1
GPRIN3	0.260755	0.0410101	0.376	0.364	1
ESYT1	0.189204	0.0409796	0.282	0.271	1
CNOT7	0.0364675	0.0409276	0.407	0.383	1
ZCCHC7	0.267127	0.0409113	0.144	0.137	1
NSMCE1	0.215804	0.0408901	0.285	0.274	1
BCL2L12	0.0361913	0.0408587	0.11	0.095	1
VWA9	0.00906442	0.0408126	0.109	0.091	1
CYB561D2	0.0332502	0.0408125	0.291	0.271	1
XAB2	0.104668	0.0407029	0.28	0.264	1
G3BP1	0.0783274	0.040702	0.509	0.49	1
DRG2	0.0125246	0.0407007	0.209	0.186	1
MTHFS	0.0419939	0.0406758	0.19	0.173	1
MRPL48	0.0198735	0.040628	0.169	0.15	1
CUL5	0.23779	0.0405549	0.232	0.223	1
INPP1	0.14479	0.0404779	0.192	0.181	1
CNIH4	0.0927389	0.0404739	0.279	0.261	1
CD83	0.088757	0.0404417	0.397	0.378	1
CRELD1	0.0274771	0.0404275	0.109	0.094	1
SKIV2L	0.0261038	0.0404112	0.124	0.108	1
RAB11B	0.0644006	0.0403901	0.465	0.444	1
HMGA1	0.125416	0.0403421	0.18	0.168	1
IL23A	0.0586122	0.0403138	0.12	0.107	1
CNPY3	0.0655286	0.0402795	0.256	0.24	1
LAS1L	0.0132494	0.0401519	0.122	0.104	1
G6PD	0.0210972	0.0401042	0.192	0.172	1
GORASP2	0.0384438	0.0401005	0.346	0.323	1
STOML2	0.362102	0.0400644	0.379	0.376	1
MKRN2	0.0919906	0.0400624	0.147	0.135	1
MYDGF	0.047539	0.0400467	0.48	0.46	1
DCXR	0.113929	0.0399821	0.354	0.341	1
CDC14A	0.0352871	0.0399714	0.124	0.109	1
NADSYN1	0.049938	0.0399348	0.208	0.191	1
TRAPPC2L	0.136425	0.0399072	0.354	0.34	1
CALHM2	0.00916551	0.0398837	0.108	0.09	1
RFK	0.167572	0.0398523	0.242	0.23	1
PRPS1	0.0461343	0.0398424	0.303	0.282	1
E2F3	0.277461	0.0397801	0.125	0.118	1
ISOC2	0.0376374	0.0397686	0.163	0.147	1
TIA1	0.104953	0.0397221	0.251	0.238	1
MRFAP1L1	0.0202829	0.0396065	0.384	0.359	1
PDCD6IP	0.23191	0.0395275	0.349	0.342	1
C6orf47	0.00807069	0.0395033	0.103	0.086	1
HINT2	0.37334	0.0394339	0.265	0.261	1
DBI	0.0322422	0.0394273	0.732	0.731	1
AP4B1	0.0606145	0.0393494	0.128	0.114	1
PREB	0.0242518	0.0393284	0.19	0.17	1
TMEM120A	0.167568	0.0393056	0.215	0.203	1
ATP6V1H	0.0948761	0.0392433	0.256	0.243	1
TRIAP1	0.139332	0.0392386	0.196	0.184	1
ADD3	0.0905078	0.0391991	0.341	0.322	1
DENND2D	0.120724	0.0391718	0.265	0.251	1
TMEM219	0.110736	0.0391631	0.479	0.468	1
FABP5	0.931905	0.039126	0.262	0.263	1
POLR2D	0.0561973	0.0391166	0.194	0.177	1
PMPCB	0.0306939	0.0390912	0.326	0.304	1
IDH2	0.332791	0.0390889	0.332	0.325	1
PSMC3	0.239359	0.0390859	0.493	0.484	1
TOR3A	0.155045	0.0390797	0.187	0.175	1
FASTKD2	0.0275843	0.0390625	0.125	0.109	1
MAPKAPK5-AS1	0.0534119	0.0390432	0.171	0.155	1
ZDHHC24	0.110018	0.0390304	0.213	0.2	1
FERMT3	0.0235145	0.0389596	0.503	0.481	1
CLN3	0.049941	0.038954	0.177	0.161	1
SLC25A38	0.355057	0.0389396	0.361	0.353	1
SYT11	0.331278	0.0388894	0.227	0.218	1
LSM7	0.0199372	0.0388251	0.635	0.603	1
CDKN1A	0.0484646	0.0387965	0.509	0.493	1
AAAS	0.0382709	0.0387888	0.133	0.117	1
CUL4A	0.0744792	0.0387398	0.173	0.158	1
DMTF1	0.0878985	0.0386229	0.108	0.096	1
KIAA1191	0.150554	0.0386058	0.176	0.164	1
ATF6	0.0479736	0.0385583	0.154	0.139	1
HSD17B12	0.0348602	0.0385302	0.147	0.131	1
ACOT8	0.0224252	0.0385234	0.141	0.124	1
HUS1	0.0380912	0.038504	0.123	0.108	1
WDFY2	0.0950215	0.0384525	0.132	0.12	1
ARF1	0.00749871	0.0384153	0.872	0.865	1
CAMLG	0.0786815	0.0384015	0.401	0.383	1
C19orf66	0.424417	0.0383394	0.334	0.329	1
CXorf40A	0.240478	0.0383331	0.112	0.105	1
LSM4	0.14603	0.0382287	0.348	0.333	1
SNX17	0.237087	0.0382024	0.489	0.486	1
PRCC	0.217377	0.0381787	0.238	0.229	1
CINP	0.32467	0.038057	0.173	0.167	1
KLF10	0.081344	0.0379839	0.131	0.118	1
POLR3GL	0.339086	0.0379149	0.388	0.383	1
SLC22A18	0.107726	0.0379095	0.128	0.117	1
MON1B	0.28739	0.0378551	0.125	0.119	1
NSUN5	0.0902172	0.0377931	0.193	0.179	1
HAUS4	0.00781501	0.0377364	0.104	0.085	1
PDCL3	0.0214888	0.0377225	0.631	0.603	1
WDR61	0.18313	0.0376359	0.271	0.258	1
IL12RB1	0.154024	0.0375753	0.379	0.367	1
CHMP1A	0.0938515	0.0374984	0.267	0.251	1
EXOSC5	0.0208901	0.0374772	0.151	0.132	1
YPEL2	0.387159	0.0374549	0.237	0.232	1
RCSD1	0.208761	0.0373653	0.315	0.302	1
ABHD18	0.228419	0.0372849	0.133	0.125	1
GARS	0.0355276	0.0372517	0.358	0.336	1
C1GALT1	0.32876	0.0372095	0.182	0.177	1
CMTM3	0.311797	0.0371647	0.295	0.291	1
PRCP	0.0106976	0.0371581	0.184	0.16	1
STAT1	0.998306	0.0371249	0.615	0.625	1
PSMB6	0.0513328	0.0370944	0.755	0.751	1
BLVRA	0.0205098	0.037055	0.111	0.095	1
CBWD2	0.0568703	0.0370387	0.117	0.103	1
CD58	0.0989855	0.037034	0.51	0.493	1
PFKL	0.336084	0.0370215	0.349	0.342	1
IKBKE	0.149438	0.0370077	0.227	0.214	1
KRAS	0.267372	0.0369834	0.299	0.292	1
RMDN3	0.0308511	0.0369226	0.107	0.092	1
NIT1	0.026748	0.0368911	0.14	0.123	1
ARPC1A	0.42415	0.0368541	0.338	0.335	1
CCND2	0.135797	0.0368151	0.657	0.645	1
ANXA4	0.109468	0.0368021	0.174	0.161	1
GPR132	0.0677942	0.0367344	0.186	0.17	1
CSTF2	0.0263671	0.0367261	0.163	0.145	1
PPP3R1	0.255845	0.0366653	0.106	0.099	1
UBAP1	0.0323518	0.0366376	0.254	0.234	1
SLC41A3	0.0652116	0.0366359	0.176	0.161	1
SHKBP1	0.0504327	0.0365266	0.44	0.417	1
LIMK2	0.00578599	0.0365034	0.105	0.086	1
PARP9	0.0591513	0.0364814	0.314	0.294	1
RINL	0.0544774	0.0364337	0.159	0.145	1
TMEM128	0.0357503	0.0363829	0.115	0.101	1
C5orf15	0.196655	0.0362667	0.186	0.176	1
AP1B1	0.0723037	0.036264	0.155	0.141	1
TBC1D10C	0.212482	0.0362616	0.586	0.581	1
PIGB	0.203767	0.0362566	0.111	0.103	1
C4orf48	0.349133	0.0362414	0.635	0.646	1
ZNF593	0.48368	0.0361864	0.229	0.223	1
VRK2	0.114074	0.0361642	0.145	0.133	1
TRAF3IP3	0.908202	0.0361603	0.44	0.445	1
SLC25A26	0.0360999	0.0361207	0.176	0.158	1
ALKBH6	0.0620788	0.0359401	0.122	0.109	1
THAP2	0.0655696	0.0358509	0.124	0.111	1
IGBP1	0.153984	0.0358163	0.453	0.437	1
SEC23B	0.184049	0.0358122	0.285	0.272	1
B9D2	0.152581	0.0358006	0.117	0.108	1
UCKL1	0.102078	0.0357885	0.143	0.131	1
IMPA1	0.0653775	0.0357805	0.188	0.173	1
PIK3CD	0.0323477	0.0357659	0.13	0.115	1
GALM	0.0690866	0.0357244	0.556	0.529	1
POLE3	0.106543	0.0357049	0.312	0.299	1
RGS19	0.181614	0.0356879	0.212	0.202	1
ACD	0.0156918	0.0356813	0.144	0.124	1
ZNF622	0.130809	0.0356736	0.41	0.395	1
MRTO4	0.13377	0.0356437	0.198	0.186	1
MED15	0.124312	0.035607	0.242	0.227	1
ARHGEF9	0.136922	0.0355941	0.109	0.099	1
RAD23B	0.427988	0.0355813	0.238	0.234	1
UQCRC2	0.0133274	0.0355799	0.586	0.558	1
PDE4DIP	0.09133	0.0355751	0.136	0.123	1
DAP	0.0333337	0.0355452	0.182	0.164	1
UQCRQ	0.0362066	0.0355256	0.709	0.699	1
DYNLRB1	0.0631416	0.0355231	0.72	0.71	1
SKAP1	0.0240097	0.0355148	0.718	0.694	1
YY1AP1	0.106889	0.0355116	0.198	0.184	1
UBA3	0.217625	0.0354931	0.207	0.197	1
CTSS	0.351071	0.035475	0.485	0.485	1
GOLGA2	0.0873658	0.0354238	0.18	0.166	1
C1GALT1C1	0.143359	0.0353878	0.132	0.122	1
ITFG2	0.0829051	0.0353558	0.167	0.153	1
RRAGC	0.297248	0.0353551	0.129	0.123	1
DNASE2	0.206779	0.0353458	0.195	0.187	1
YWHAB	0.0665381	0.0353332	0.975	0.982	1
NR3C1	0.673489	0.0353318	0.586	0.581	1
RNF34	0.198346	0.0352773	0.241	0.23	1
NOP58	0.174454	0.0352435	0.833	0.828	1
CMC2	0.47191	0.0352131	0.438	0.435	1
TMEM39A	0.0261329	0.035194	0.142	0.124	1
TXN2	0.25125	0.0351683	0.393	0.386	1
ZCCHC17	0.123871	0.03516	0.213	0.2	1
TNFRSF14	0.0100757	0.035147	0.578	0.544	1
RABAC1	0.149595	0.0351119	0.644	0.639	1
SLC25A32	0.0964231	0.0351072	0.179	0.165	1
MGME1	0.195678	0.0351064	0.114	0.105	1
BLVRB	0.0435	0.0350965	0.106	0.092	1
NFYC	0.0490547	0.0350962	0.319	0.299	1
BRD8	0.0636875	0.0350858	0.131	0.118	1
ACBD6	0.15254	0.0350788	0.197	0.186	1
ECD	0.0585198	0.0350531	0.134	0.12	1
TIMM9	0.026536	0.0350492	0.138	0.122	1
RNF25	0.0978899	0.0350073	0.118	0.106	1
GIT2	0.0786072	0.0349751	0.213	0.197	1
BLMH	0.025567	0.034967	0.134	0.117	1
CECR5	0.110918	0.034963	0.111	0.101	1
FAM195B	0.121938	0.0349239	0.299	0.287	1
GPAT4	0.0198736	0.0349209	0.19	0.167	1
GIMAP7	0.367083	0.0349007	0.222	0.216	1
MAGED1	0.0173356	0.0348432	0.123	0.105	1
LDHA	0.113625	0.0348204	0.933	0.938	1
GOLGA7	0.0424436	0.0347752	0.362	0.341	1
TRIM69	0.0803323	0.0346779	0.302	0.285	1
SHMT2	0.273371	0.0346613	0.344	0.333	1
ARL6IP4	0.0808604	0.0346539	0.676	0.658	1
ACOT2	0.0209795	0.034627	0.104	0.088	1
WDR54	0.162174	0.0345131	0.115	0.105	1
DNAJC9	0.327564	0.0344988	0.264	0.257	1
HMOX2	0.252649	0.0344677	0.346	0.337	1
CSTF1	0.0667479	0.0344518	0.197	0.18	1
TMEM256	0.268417	0.0344199	0.37	0.364	1
STARD3NL	0.0897714	0.0344099	0.14	0.128	1
MAP2K3	0.612828	0.034393	0.528	0.528	1
YIPF3	0.156748	0.0343828	0.464	0.453	1
TBPL1	0.238481	0.0343346	0.216	0.205	1
BMS1	0.326782	0.0343324	0.176	0.169	1
PTRH2	0.0855589	0.0343263	0.163	0.149	1
DALRD3	0.138207	0.0342613	0.152	0.14	1
KBTBD4	0.240162	0.0342356	0.188	0.179	1
STX17	0.306225	0.0342344	0.166	0.16	1
UTP18	0.113271	0.0342252	0.186	0.173	1
TMEM175	0.03367	0.0341963	0.139	0.122	1
PRDX4	0.281434	0.0341377	0.308	0.299	1
LINC01281	0.139228	0.0341007	0.138	0.126	1
HCST	0.446057	0.0340529	0.713	0.713	1
FAM32A	0.124313	0.0340386	0.41	0.395	1
ZNF330	0.0955837	0.0340239	0.224	0.209	1
GNG10	0.0123817	0.033984	0.143	0.123	1
HNRNPK	0.0591974	0.0339333	0.924	0.916	1
SUSD3	0.480137	0.0339153	0.335	0.334	1
GMDS	0.0380541	0.033887	0.178	0.16	1
PWP1	0.160193	0.0337935	0.309	0.298	1
NUDT2	0.259279	0.0337543	0.175	0.166	1
STX10	0.281305	0.0337414	0.251	0.242	1
HDDC3	0.16493	0.0337083	0.1	0.092	1
YWHAQ	0.431462	0.0336902	0.599	0.608	1
ECHDC1	0.373088	0.0336469	0.278	0.271	1
BCAT2	0.0205604	0.0336431	0.11	0.094	1
SDHB	0.0742061	0.0336002	0.364	0.347	1
SNAP23	0.0537988	0.0335151	0.36	0.341	1
ATP6V1B2	0.235498	0.0334914	0.31	0.301	1
SHFM1	0.11571	0.0334406	0.741	0.738	1
PQLC3	0.323879	0.0334168	0.151	0.145	1
CTDP1	0.15254	0.0334098	0.1	0.091	1
ARL6IP6	0.20812	0.0333332	0.294	0.283	1
SLBP	0.114647	0.0333319	0.549	0.535	1
LMF2	0.0689159	0.0333233	0.29	0.272	1
C19orf70	0.314369	0.0332995	0.456	0.452	1
PCGF1	0.0426434	0.0332663	0.1	0.087	1
MAPK8	0.0282891	0.0332582	0.122	0.107	1
NELFA	0.174383	0.0332459	0.174	0.164	1
MPZL3	0.126624	0.0332348	0.142	0.131	1
UBE2I	0.199708	0.033172	0.715	0.704	1
MRPS2	0.241105	0.0331664	0.193	0.184	1
CREM	0.0859522	0.0331382	0.949	0.951	1
UQCR11	0.114473	0.0331074	0.826	0.821	1
B4GALT3	0.113223	0.0330526	0.262	0.247	1
MFF	0.273018	0.0330439	0.358	0.35	1
PHPT1	0.506542	0.0329917	0.532	0.53	1
SLC38A5	0.0534771	0.0329846	0.112	0.099	1
RBM19	0.121468	0.0329312	0.15	0.138	1
KPNA2	0.0796128	0.0329011	0.478	0.454	1
ABTB1	0.159309	0.0329001	0.262	0.25	1
ZNF821	0.636231	0.0328544	0.108	0.105	1
NOL11	0.379248	0.0328508	0.215	0.209	1
TRABD	0.161639	0.0328223	0.404	0.392	1
TRAFD1	0.43011	0.0327859	0.152	0.146	1
SMIM20	0.449654	0.0327658	0.112	0.108	1
MRPL27	0.429115	0.0327636	0.329	0.324	1
AP2M1	0.184588	0.032747	0.658	0.646	1
C5orf51	0.0182766	0.0327057	0.107	0.091	1
METTL13	0.211651	0.0326025	0.112	0.104	1
GNL2	0.198782	0.0325665	0.226	0.216	1
PTP4A1	0.0513473	0.0325159	0.436	0.413	1
ADK	0.0555204	0.0324959	0.333	0.313	1
NCSTN	0.270461	0.0324845	0.198	0.189	1
CHCHD3	0.379672	0.032459	0.228	0.222	1
NDUFB10	0.0854734	0.0323433	0.604	0.59	1
YARS	0.0577712	0.0323228	0.261	0.243	1
PSMD8	0.177791	0.0322374	0.794	0.79	1
PPIL1	0.123563	0.0322083	0.135	0.124	1
UFC1	0.386412	0.0321594	0.663	0.662	1
ASB1	0.333644	0.0321484	0.134	0.128	1
HACD4	0.312444	0.0321256	0.177	0.171	1
CTR9	0.107811	0.0320888	0.3	0.286	1
APRT	0.0677785	0.0320609	0.783	0.767	1
TMEM60	0.261271	0.032041	0.145	0.138	1
ELOF1	0.228085	0.031977	0.3	0.289	1
SARAF	0.0204255	0.0319709	0.984	0.984	1
DIABLO	0.0132803	0.0317887	0.225	0.199	1
RANGRF	0.23447	0.0317834	0.192	0.182	1
GGNBP2	0.20976	0.0317748	0.366	0.358	1
DYM	0.0381822	0.0317074	0.145	0.128	1
GRAP2	0.30628	0.0316398	0.194	0.187	1
ATP6V0E1	0.180504	0.0316383	0.885	0.874	1
IFI35	0.481743	0.031632	0.474	0.474	1
MTX1	0.157202	0.0316289	0.211	0.199	1
MTHFD2	0.000707747	0.0316062	0.499	0.457	1
CDK6	0.361762	0.0315778	0.335	0.327	1
GM2A	0.0983574	0.031533	0.138	0.126	1
ICAM2	0.267931	0.0315052	0.404	0.394	1
GRIPAP1	0.424204	0.031501	0.231	0.227	1
ANKZF1	0.227458	0.031498	0.114	0.106	1
RABGAP1L	0.375697	0.0314177	0.42	0.415	1
NENF	0.266693	0.0313913	0.174	0.167	1
CAAP1	0.0731785	0.0313666	0.172	0.157	1
PRKAG1	0.268543	0.0313479	0.228	0.219	1
SNX20	0.23444	0.0313438	0.24	0.23	1
FIBP	0.702594	0.0312612	0.386	0.39	1
EBLN3	0.117878	0.0312055	0.168	0.155	1
WDR45	0.192813	0.0311716	0.256	0.244	1
MEI1	0.25892	0.0311252	0.251	0.241	1
AKIP1	0.478855	0.0311173	0.276	0.272	1
PEPD	0.4951	0.0311007	0.28	0.277	1
EIF2B5	0.502248	0.0310869	0.129	0.126	1
DERL1	0.0991489	0.0310447	0.55	0.533	1
UBE2D3	0.153917	0.0310033	0.914	0.908	1
YWHAZ	0.00376446	0.0310022	0.948	0.95	1
VHL	0.24909	0.0309564	0.173	0.164	1
DUS3L	0.201519	0.0308761	0.145	0.135	1
ARFIP2	0.260247	0.0308356	0.152	0.145	1
NDUFAF4	0.137278	0.0307554	0.134	0.124	1
PHF5A	0.137616	0.0306578	0.407	0.393	1
PSME2	0.205025	0.0305705	0.851	0.853	1
C19orf24	0.30763	0.0303962	0.486	0.479	1
LY96	0.691088	0.0303929	0.139	0.138	1
WDFY1	0.263555	0.0303571	0.159	0.15	1
ZC3HAV1	0.900501	0.0303498	0.608	0.616	1
SCRN2	0.0918356	0.0302722	0.144	0.131	1
CPSF7	0.253631	0.0302344	0.174	0.165	1
DDX56	0.168798	0.0301942	0.222	0.21	1
THEM4	0.55328	0.0301399	0.336	0.333	1
DNAAF2	0.164649	0.0301056	0.256	0.242	1
PPIE	0.311993	0.0300836	0.245	0.238	1
MRPL18	0.0315532	0.0300503	0.523	0.563	1
ZNF574	0.0401641	0.0300278	0.102	0.088	1
ANXA2	0.100834	0.0300172	0.63	0.614	1
DNTTIP2	0.389082	0.0300172	0.42	0.417	1
BRIX1	0.182127	0.0299934	0.239	0.227	1
LIPA	0.0620987	0.0299358	0.172	0.156	1
ARPC5	0.397209	0.0298885	0.636	0.639	1
PNRC1	0.324086	0.0298614	0.805	0.825	1
PCNP	0.483887	0.0298572	0.425	0.423	1
SFXN3	0.297894	0.0298559	0.108	0.102	1
SRA1	0.225214	0.0298406	0.471	0.461	1
PRDX2	0.595905	0.0297965	0.787	0.788	1
CYP2R1	0.136979	0.0297477	0.14	0.129	1
PIGS	0.0913761	0.0296125	0.159	0.145	1
IRAK4	0.169179	0.0296027	0.195	0.183	1
TMEM2	0.263396	0.0296006	0.317	0.308	1
IFI27	0.483889	0.0295673	0.166	0.172	1
EXOSC1	0.307712	0.0295376	0.355	0.351	1
SERPINB1	0.394537	0.0295255	0.577	0.58	1
ERP29	0.238638	0.0295114	0.622	0.614	1
PNPLA2	0.272885	0.0295055	0.272	0.261	1
ADAM8	0.361472	0.0294904	0.194	0.186	1
CDK5RAP1	0.298363	0.0294704	0.131	0.125	1
UHRF1BP1L	0.206366	0.0293838	0.157	0.147	1
ANKRD39	0.676032	0.0293422	0.16	0.159	1
AC006129.2	0.801876	0.029309	0.13	0.129	1
HSF1	0.538416	0.0292688	0.3	0.296	1
SLC35A4	0.172608	0.0292421	0.152	0.141	1
ZNF24	0.281486	0.0292324	0.327	0.319	1
EIF4G1	0.388044	0.029196	0.34	0.333	1
RCAN3	0.219712	0.0291366	0.418	0.407	1
CDS2	0.167486	0.0290223	0.252	0.24	1
HK1	0.149605	0.0290175	0.269	0.255	1
BET1	0.347283	0.0290158	0.13	0.124	1
KAT5	0.45022	0.0289011	0.175	0.171	1
RASA2	0.149474	0.0287886	0.244	0.231	1
MPDU1	0.298673	0.0287868	0.253	0.243	1
TWF2	0.163931	0.0287575	0.47	0.462	1
TBRG4	0.252141	0.0287474	0.148	0.14	1
GTF2H1	0.0599707	0.0287447	0.182	0.166	1
ANP32B	0.169326	0.0286485	0.742	0.732	1
UPF3A	0.253128	0.0285868	0.267	0.254	1
RAB29	0.170652	0.0285839	0.163	0.152	1
EXOSC4	0.0602884	0.0285563	0.123	0.109	1
ANXA1	0.423941	0.0284592	0.126	0.132	1
FAAP20	0.411716	0.0284358	0.285	0.281	1
NUP58	0.331042	0.0284302	0.325	0.315	1
SNRPD3	0.105141	0.0284202	0.551	0.536	1
GALNT2	0.190245	0.0283911	0.116	0.107	1
SNAPC5	0.215198	0.0283779	0.15	0.141	1
PSMB1	0.0784037	0.0283515	0.862	0.851	1
MTMR14	0.260792	0.0282868	0.265	0.254	1
MTA2	0.038127	0.028192	0.165	0.147	1
PBDC1	0.256515	0.028157	0.292	0.284	1
RALY	0.158525	0.0281018	0.614	0.597	1
STAMBP	0.654428	0.0280989	0.202	0.199	1
KDSR	0.200853	0.0280622	0.367	0.35	1
IL4R	0.201715	0.0280586	0.291	0.279	1
DDB2	0.168739	0.0280549	0.235	0.222	1
CCNT2	0.348334	0.028022	0.17	0.163	1
GNPAT	0.088493	0.0280171	0.199	0.183	1
CLNS1A	0.28772	0.0279331	0.42	0.413	1
RNF111	0.224378	0.0279132	0.105	0.097	1
CCDC86	0.0486512	0.0278852	0.101	0.088	1
RNF149	0.0566101	0.027863	0.486	0.464	1
RNF7	0.28015	0.0278496	0.575	0.572	1
IMPDH1	0.175154	0.0278281	0.175	0.164	1
CERS5	0.437914	0.02781	0.23	0.224	1
C12orf45	0.127702	0.0277919	0.161	0.15	1
ATRAID	0.329883	0.0277813	0.456	0.447	1
POLD2	0.800273	0.027779	0.153	0.153	1
TRIM4	0.208899	0.0277675	0.184	0.174	1
TPGS2	0.237991	0.0277631	0.214	0.205	1
DNAJB12	0.446396	0.0277623	0.255	0.25	1
CALM3	0.199989	0.0277097	0.844	0.849	1
ALG3	0.0549578	0.027694	0.235	0.217	1
PITPNC1	0.52202	0.0276135	0.146	0.143	1
POR	0.0549376	0.0275714	0.264	0.245	1
VPS51	0.320133	0.0275537	0.358	0.351	1
WDR18	0.406085	0.0274555	0.228	0.221	1
RNMTL1	0.356514	0.0274481	0.186	0.179	1
APBB1	0.0195183	0.027443	0.105	0.089	1
TTC17	0.270086	0.0273886	0.237	0.229	1
SRRT	0.0107017	0.0273839	0.255	0.227	1
TMX1	0.331331	0.0273517	0.346	0.338	1
MRPL37	0.273694	0.0273151	0.256	0.247	1
PPP2R5D	0.157637	0.0273034	0.124	0.113	1
ZEB1	0.945916	0.0272138	0.274	0.279	1
CPSF3L	0.237149	0.0271653	0.323	0.311	1
GTPBP4	0.130056	0.0271451	0.288	0.272	1
ARHGAP1	0.177776	0.0271166	0.147	0.136	1
SPG7	0.496606	0.0270959	0.2	0.196	1
BRAP	0.73136	0.0270695	0.13	0.13	1
RAD21	0.130263	0.0270473	0.608	0.594	1
DCP1B	0.0915791	0.0269934	0.101	0.09	1
IFNAR2	0.228031	0.0269645	0.415	0.405	1
PRPF4	0.350731	0.026935	0.16	0.154	1
ELK1	0.127595	0.0269244	0.147	0.135	1
TMEM167B	0.2314	0.0268687	0.18	0.17	1
LINC00969	0.16589	0.0268391	0.169	0.157	1
BTN2A1	0.109317	0.0267987	0.142	0.13	1
ARL16	0.57907	0.0267861	0.159	0.157	1
SDCCAG8	0.457408	0.0267779	0.113	0.108	1
SEC22C	0.362883	0.0267755	0.164	0.157	1
DAXX	0.197312	0.0267084	0.17	0.159	1
TIMM17B	0.137976	0.0266656	0.22	0.206	1
NOB1	0.220756	0.0266475	0.246	0.237	1
OSBPL8	0.28103	0.0266467	0.401	0.39	1
TMEM199	0.101385	0.026611	0.19	0.176	1
SMC5	0.402335	0.026597	0.277	0.271	1
FAM3A	0.179534	0.0265462	0.128	0.118	1
ABHD13	0.281618	0.0265337	0.165	0.157	1
DDX54	0.170641	0.0265131	0.265	0.252	1
SIRT2	0.102227	0.0264406	0.212	0.196	1
MLST8	0.136113	0.026416	0.119	0.109	1
BAK1	0.374111	0.0264121	0.377	0.372	1
CCDC94	0.436733	0.0263681	0.183	0.178	1
ACSL5	0.085898	0.0263654	0.228	0.212	1
NMRAL1	0.373126	0.0263348	0.161	0.155	1
PTRHD1	0.222712	0.0263308	0.307	0.295	1
C3AR1	0.568513	0.0263199	0.162	0.159	1
NDUFS5	0.116479	0.0262993	0.857	0.868	1
BIN2	0.254219	0.0262671	0.359	0.348	1
CPSF6	0.498482	0.0262587	0.364	0.356	1
NSUN2	0.20003	0.026234	0.154	0.143	1
MRPL11	0.274215	0.0261617	0.302	0.293	1
HGS	0.0287565	0.0261179	0.215	0.193	1
ST8SIA4	0.806655	0.0260941	0.238	0.239	1
VEZF1	0.0739006	0.0259437	0.222	0.204	1
NCOR1	0.448114	0.0259271	0.628	0.622	1
SPCS1	0.164627	0.0258792	0.827	0.828	1
NEMF	0.44799	0.0258597	0.326	0.32	1
CCDC159	0.515772	0.0258301	0.127	0.123	1
KIAA0141	0.252688	0.0258225	0.158	0.149	1
UROS	0.302693	0.0257931	0.266	0.259	1
ATF6B	0.334594	0.0257497	0.293	0.283	1
DDX39A	0.0529968	0.0256918	0.421	0.393	1
CREB3	0.23888	0.0256205	0.172	0.162	1
MGST3	0.656973	0.0255815	0.383	0.384	1
QSOX1	0.150158	0.0255795	0.186	0.174	1
YIPF4	0.662531	0.0255526	0.297	0.298	1
IER3	0.895568	0.025544	0.141	0.143	1
ZNF721	0.30866	0.025543	0.141	0.134	1
RBM10	0.344469	0.0255113	0.177	0.17	1
SPNS3	0.214724	0.0254874	0.115	0.107	1
PGAP2	0.256213	0.0254523	0.108	0.1	1
TMEM222	0.308522	0.0254493	0.189	0.181	1
RWDD4	0.496527	0.0254305	0.202	0.196	1
TBC1D17	0.146443	0.0254053	0.164	0.153	1
BLCAP	0.147014	0.0254009	0.177	0.165	1
TOX2	0.287975	0.025391	0.25	0.241	1
POP5	0.440436	0.0253797	0.305	0.301	1
SERGEF	0.476239	0.0253605	0.104	0.1	1
SLC25A1	0.242052	0.0253348	0.143	0.134	1
TRAF7	0.148816	0.0253284	0.181	0.168	1
ACAA2	0.947403	0.0253269	0.173	0.174	1
RAD50	0.314999	0.0253202	0.195	0.186	1
DLST	0.255756	0.0253162	0.201	0.193	1
COQ5	0.42174	0.0252576	0.118	0.112	1
SMPD1	0.195608	0.025238	0.185	0.175	1
RAB10	0.376169	0.0252378	0.509	0.498	1
LRPAP1	0.381303	0.0252057	0.525	0.523	1
ABI3	0.373689	0.0251292	0.24	0.232	1
FAM69A	0.243356	0.0251117	0.114	0.106	1
PLIN3	0.337747	0.0251052	0.246	0.237	1
FIS1	0.399443	0.0250303	0.621	0.622	1
CEACAM21	0.189362	0.0250196	0.104	0.095	1
CENPT	0.362902	0.0249866	0.123	0.116	1
GTF3C5	0.175053	0.0249763	0.153	0.143	1
TRADD	0.955637	0.0248603	0.323	0.332	1
OAS1	0.496218	0.0248375	0.457	0.449	1
P4HA1	0.491849	0.0247433	0.162	0.159	1
CDK5RAP3	0.168257	0.0246994	0.289	0.274	1
SRSF1	0.226614	0.0246046	0.229	0.217	1
ABCF3	0.154291	0.0246005	0.192	0.18	1
B3GAT3	0.556898	0.0245738	0.277	0.274	1
ANKRA2	0.195548	0.0245598	0.119	0.11	1
GLTP	0.185064	0.0245583	0.248	0.234	1
NIPA2	0.616382	0.0245478	0.262	0.259	1
DNAJC2	0.118485	0.0245399	0.319	0.3	1
UCHL5	0.280785	0.0245031	0.202	0.194	1
IFNAR1	0.176921	0.0244413	0.187	0.176	1
WDR55	0.129477	0.0244175	0.148	0.136	1
SQLE	0.54353	0.024416	0.149	0.145	1
VAPB	0.340802	0.024397	0.144	0.138	1
WDR53	0.261766	0.0243969	0.11	0.103	1
TFE3	0.259399	0.02434	0.133	0.125	1
MOSPD1	0.210743	0.0243078	0.108	0.099	1
CCNH	0.141086	0.0242853	0.363	0.348	1
FPGS	0.0794095	0.0241045	0.175	0.159	1
SCP2	0.642072	0.0240941	0.518	0.517	1
PRDX5	0.392238	0.0240792	0.724	0.713	1
PHLDA2	0.567494	0.024051	0.227	0.222	1
SIRT6	0.40126	0.0240078	0.128	0.123	1
TARS	0.184144	0.0239847	0.278	0.264	1
KANSL2	0.308648	0.0239845	0.213	0.205	1
TMEM43	0.210901	0.0239393	0.206	0.195	1
HADH	0.187578	0.0239379	0.128	0.119	1
ATF7IP	0.491026	0.0239112	0.261	0.257	1
CERK	0.797257	0.0238693	0.18	0.179	1
SUMO2	0.182921	0.0238547	0.97	0.963	1
ZNF32	0.219274	0.0238331	0.103	0.095	1
PMPCA	0.739401	0.0237889	0.176	0.183	1
PECR	0.310979	0.0237554	0.133	0.126	1
SIL1	0.155713	0.0237126	0.138	0.128	1
RAD23A	0.260653	0.0237069	0.537	0.522	1
NCAPH2	0.363595	0.0236686	0.108	0.102	1
PIGT	0.186703	0.023651	0.314	0.301	1
COIL	0.593874	0.0236174	0.184	0.182	1
FAM98A	0.302452	0.0235825	0.129	0.122	1
ATF1	0.388946	0.023576	0.201	0.193	1
EIF2D	0.377775	0.0235677	0.13	0.124	1
METAP1	0.123172	0.0235559	0.159	0.147	1
USP11	0.142851	0.0235	0.285	0.27	1
ZFYVE27	0.403055	0.0234934	0.121	0.116	1
FAM175B	0.257164	0.0234791	0.119	0.111	1
TPM4	0.840802	0.0234329	0.657	0.673	1
DDX41	0.223361	0.0234306	0.163	0.153	1
SSR1	0.360365	0.0234302	0.353	0.345	1
EBP	0.405442	0.0234237	0.203	0.197	1
ANAPC5	0.305641	0.0233948	0.396	0.385	1
SF3B2	0.050063	0.0233628	0.728	0.701	1
EIF3H	0.0521993	0.0232995	0.815	0.804	1
CD28	0.0821924	0.0232815	0.662	0.649	1
DIS3L2	0.580463	0.0232522	0.1	0.097	1
SAP30BP	0.237763	0.0232184	0.337	0.326	1
CCDC174	0.202581	0.0231843	0.292	0.281	1
NDFIP1	0.519274	0.0231207	0.754	0.755	1
THOC3	0.175007	0.0231115	0.266	0.254	1
POLDIP3	0.174576	0.0231112	0.215	0.201	1
CEBPZOS	0.391462	0.0230364	0.134	0.128	1
SF3B5	0.359917	0.0230262	0.631	0.629	1
NKAP	0.550542	0.0230191	0.224	0.221	1
NME6	0.135244	0.0230174	0.118	0.107	1
AASDHPPT	0.751985	0.0230096	0.29	0.292	1
SLCO4A1	0.109946	0.0230048	0.191	0.177	1
INPP5K	0.0980225	0.0229823	0.236	0.219	1
TBP	0.27767	0.022953	0.131	0.124	1
RTCB	0.300402	0.0229459	0.348	0.34	1
PDXDC1	0.094946	0.0229224	0.158	0.144	1
SERTAD1	0.434006	0.0229133	0.378	0.369	1
COMMD4	0.510413	0.0229067	0.312	0.306	1
CSTF2T	0.498218	0.0228893	0.141	0.137	1
AP3B1	0.278418	0.0228534	0.258	0.247	1
NFKBIL1	0.272545	0.0228306	0.108	0.101	1
PRDX3	0.602713	0.0228301	0.484	0.481	1
HTATSF1	0.227061	0.022815	0.269	0.258	1
ATG12	0.548746	0.0228038	0.376	0.374	1
NONO	0.360622	0.0227576	0.534	0.526	1
PIK3R5	0.650496	0.0227474	0.152	0.15	1
GPKOW	0.197984	0.022726	0.135	0.126	1
KIF22	0.494096	0.0227247	0.134	0.13	1
NISCH	0.188793	0.0226451	0.116	0.106	1
TMED5	0.39194	0.0226417	0.311	0.305	1
UBQLN2	0.432125	0.0226376	0.18	0.175	1
GPHN	0.695805	0.0226138	0.126	0.123	1
CCDC43	0.338093	0.0225775	0.155	0.148	1
SH3BP5	0.656072	0.0225477	0.138	0.136	1
ZFAND2A	0.210061	0.0224878	0.307	0.325	1
MRPS27	0.192074	0.0224589	0.132	0.122	1
PCIF1	0.0891008	0.0224464	0.275	0.256	1
C21orf91	0.296025	0.0224355	0.227	0.216	1
MRRF	0.102951	0.0223811	0.104	0.093	1
ANAPC15	0.293915	0.0223738	0.239	0.23	1
C16orf13	0.173869	0.022365	0.432	0.417	1
ZNHIT3	0.152662	0.0223623	0.355	0.342	1
RNF40	0.540415	0.0223408	0.132	0.128	1
KRT6A	0.206274	0.0223174	0.12	0.11	1
ATIC	0.138026	0.0222797	0.28	0.266	1
COA1	0.327903	0.0222445	0.142	0.135	1
PPA2	0.502682	0.0222004	0.168	0.164	1
PARL	0.398269	0.0221477	0.268	0.263	1
IGSF8	0.632868	0.0221314	0.171	0.168	1
ATP6V0D1	0.134225	0.0221238	0.463	0.451	1
NCBP1	0.0513517	0.0220827	0.122	0.108	1
SLC39A6	0.299106	0.0220774	0.162	0.153	1
PIGF	0.27396	0.02204	0.147	0.139	1
MRPL54	0.665511	0.02198	0.499	0.497	1
EFR3A	0.103675	0.0219577	0.265	0.249	1
ACP2	0.112285	0.0219448	0.12	0.109	1
TRPM7	0.915981	0.0219391	0.181	0.183	1
MRPL19	0.562991	0.0219383	0.191	0.187	1
FAAH2	0.00907217	0.0219304	0.278	0.249	1
TCEAL8	0.257057	0.0219201	0.159	0.15	1
CAMK2G	0.572862	0.0219161	0.116	0.113	1
PSMC2	0.325056	0.0218594	0.481	0.476	1
MRPL45	0.169587	0.0218452	0.135	0.125	1
CCDC130	0.53373	0.021809	0.169	0.166	1
AP2A1	0.267897	0.0217676	0.2	0.189	1
PGRMC1	0.816869	0.0217621	0.148	0.149	1
RBM23	0.984293	0.0216656	0.312	0.317	1
LYRM1	0.557782	0.0216406	0.129	0.126	1
TTC7A	0.701347	0.0215976	0.165	0.163	1
ATP2A3	0.763372	0.0215874	0.177	0.175	1
PPIL2	0.190526	0.0214929	0.139	0.129	1
SNRPC	0.539087	0.0214439	0.572	0.576	1
RCHY1	0.639042	0.0214283	0.198	0.196	1
RP11-437B10.1	0.766446	0.0213942	0.119	0.117	1
EIF6	0.354225	0.0213623	0.507	0.498	1
AARS	0.37053	0.0213589	0.127	0.121	1
PHTF2	0.83049	0.0213404	0.413	0.421	1
RILPL2	0.6563	0.0213249	0.404	0.4	1
VAPA	0.866374	0.0212736	0.595	0.595	1
GOLGA8B	0.893999	0.0212309	0.162	0.162	1
LEPROTL1	0.317854	0.021202	0.804	0.81	1
LATS1	0.39562	0.0211243	0.12	0.115	1
FBXW5	0.193801	0.0211205	0.394	0.38	1
COX14	0.328225	0.0211199	0.472	0.463	1
DCTN4	0.210193	0.0210928	0.146	0.136	1
CNDP2	0.289556	0.0210622	0.273	0.264	1
KAT2B	0.821083	0.0210342	0.142	0.142	1
EIF3E	0.58212	0.0210297	0.734	0.731	1
PCGF5	0.719943	0.0210036	0.27	0.27	1
ISG20L2	0.581148	0.0210027	0.212	0.208	1
TMEM223	0.516026	0.0209244	0.125	0.121	1
INTS10	0.522281	0.0209211	0.209	0.205	1
ANKRD10	0.0446759	0.0209191	0.449	0.423	1
SRPK1	0.325455	0.0209083	0.292	0.284	1
PDLIM5	0.439744	0.0208647	0.119	0.113	1
UBE2A	0.46094	0.020858	0.496	0.493	1
LXN	0.451236	0.0208348	0.121	0.116	1
NUDT16L1	0.283703	0.0207779	0.305	0.292	1
MARS	0.328507	0.0207775	0.254	0.243	1
NCF1	0.431675	0.020765	0.133	0.127	1
PPP1R7	0.358673	0.0207276	0.492	0.479	1
ARL4A	0.45264	0.0207087	0.327	0.318	1
LINC00426	0.42728	0.0206906	0.102	0.098	1
CXorf40B	0.24946	0.020662	0.159	0.15	1
ASMTL	0.117158	0.0206592	0.205	0.191	1
RCE1	0.107319	0.0206578	0.169	0.155	1
C18orf8	0.405677	0.0206534	0.162	0.155	1
RFFL	0.803839	0.0205947	0.143	0.142	1
CUL9	0.209612	0.0205894	0.411	0.398	1
TMEM59	0.251541	0.020551	0.822	0.816	1
SEL1L3	0.45931	0.0205262	0.129	0.125	1
SUGP1	0.324062	0.0204734	0.115	0.108	1
SESN2	0.371703	0.0204524	0.155	0.148	1
MARCH5	0.49638	0.0204375	0.278	0.272	1
PAFAH1B3	0.886647	0.0204211	0.28	0.283	1
SGCB	0.396254	0.0203994	0.101	0.096	1
BMI1	0.201106	0.0203011	0.104	0.095	1
TUBGCP2	0.505439	0.0202978	0.216	0.21	1
MAP1S	0.27865	0.0202826	0.159	0.15	1
FKBP4	0.0183771	0.0202173	0.402	0.442	1
RNPC3	0.614651	0.0201735	0.143	0.14	1
YBEY	0.416131	0.0201622	0.2	0.193	1
POLR2G	0.560556	0.0201291	0.379	0.373	1
SLC30A9	0.50985	0.0201064	0.127	0.122	1
STX8	0.184709	0.0200172	0.31	0.294	1
ATP6V1G1	0.174385	0.0199975	0.882	0.88	1
APTX	0.450449	0.0199868	0.148	0.142	1
SPTLC2	0.557168	0.0199722	0.105	0.101	1
GPS1	0.270493	0.0199576	0.327	0.316	1
PITPNB	0.505055	0.0199445	0.291	0.288	1
BNIP2	0.64488	0.0199429	0.318	0.317	1
LCMT1	0.712882	0.0199352	0.27	0.267	1
RPIA	0.764646	0.0198936	0.206	0.206	1
CEP85L	0.585866	0.0198788	0.129	0.126	1
RNF11	0.390984	0.0197467	0.211	0.205	1
ZNF207	0.741889	0.0197229	0.528	0.532	1
MCFD2	0.692802	0.0197201	0.147	0.146	1
SERPINE2	0.19363	0.0197095	0.115	0.106	1
ZDHHC6	0.817653	0.019698	0.218	0.219	1
MAN1A2	0.33641	0.0196903	0.355	0.346	1
LETMD1	0.438602	0.0196454	0.209	0.203	1
MEMO1	0.257085	0.0196363	0.11	0.103	1
PPP5C	0.057102	0.0196224	0.167	0.15	1
ADAM15	0.203467	0.0196164	0.108	0.099	1
BCKDK	0.149009	0.0196078	0.126	0.115	1
AFF4	0.276334	0.0195887	0.296	0.286	1
CERS2	0.931415	0.0195567	0.21	0.214	1
LUC7L2	0.444846	0.0195254	0.379	0.373	1
UBE2K	0.964182	0.0195081	0.413	0.417	1
ECHS1	0.9673	0.0194641	0.344	0.353	1
IL27RA	0.797455	0.0194092	0.357	0.367	1
NPM1	0.977961	0.0194	0.979	0.983	1
SEC23IP	0.0949973	0.0193971	0.138	0.125	1
LSG1	0.634406	0.0193965	0.157	0.155	1
NEDD8	0.266321	0.0193725	0.624	0.62	1
C2orf68	0.222316	0.0193354	0.101	0.093	1
SCAF4	0.281556	0.0192829	0.196	0.186	1
VTA1	0.329121	0.0192671	0.225	0.216	1
PDE4A	0.469551	0.0192647	0.266	0.26	1
EIF2B2	0.477146	0.0192618	0.156	0.151	1
SMNDC1	0.100094	0.0192287	0.337	0.318	1
SNHG12	0.472608	0.0192136	0.308	0.3	1
ELF2	0.298523	0.0192101	0.185	0.176	1
DENND4C	0.237388	0.0191979	0.102	0.095	1
BAG6	0.390544	0.0191764	0.264	0.256	1
DARS	0.267352	0.0191551	0.355	0.344	1
FGD3	0.854869	0.0191151	0.243	0.244	1
EDEM2	0.650593	0.0191145	0.155	0.153	1
TMEM50A	0.207576	0.0190754	0.851	0.851	1
KLHL28	0.468578	0.0190619	0.257	0.252	1
NFATC2	0.774828	0.0190458	0.214	0.22	1
ABHD12	0.205203	0.0190304	0.166	0.155	1
FBXO28	0.691751	0.0189828	0.147	0.146	1
ATG5	0.499963	0.0189605	0.319	0.315	1
UBE2J1	0.32535	0.0189544	0.315	0.303	1
MRPS33	0.868475	0.0189341	0.285	0.287	1
MFNG	0.348217	0.0189227	0.247	0.238	1
IL10RA	0.337488	0.0189153	0.602	0.592	1
SH3TC1	0.67495	0.0189066	0.148	0.146	1
CIRBP	0.157277	0.0189061	0.92	0.921	1
SREBF2	0.46034	0.0188614	0.113	0.108	1
GTF2F1	0.360357	0.0188415	0.334	0.325	1
USP1	0.938644	0.0188151	0.223	0.225	1
TUFM	0.803601	0.018808	0.651	0.642	1
COPS7A	0.596387	0.0187694	0.144	0.141	1
ALKBH7	0.257216	0.0187595	0.239	0.227	1
SCOC	0.394263	0.0187432	0.137	0.131	1
ENOPH1	0.447538	0.0187359	0.207	0.201	1
DAPK3	0.461416	0.0187251	0.155	0.15	1
RAP1GDS1	0.554877	0.0186946	0.217	0.213	1
MSMO1	0.64215	0.0186892	0.139	0.136	1
MED19	0.278701	0.0186307	0.218	0.208	1
RAB4A	0.776107	0.0186137	0.159	0.159	1
AP5M1	0.56094	0.0186048	0.132	0.128	1
UMAD1	0.36965	0.0185541	0.11	0.104	1
PFDN4	0.239719	0.0185409	0.339	0.327	1
MRPL34	0.323452	0.0185191	0.392	0.385	1
VPS4A	0.632827	0.0185162	0.23	0.226	1
IFRD1	0.222084	0.0184924	0.448	0.436	1
NIT2	0.864336	0.0184916	0.238	0.237	1
EXOC4	0.119922	0.0184664	0.187	0.172	1
RFC2	0.550442	0.0183878	0.121	0.117	1
RHOT2	0.412673	0.0183473	0.261	0.254	1
ATPAF1	0.817205	0.0183324	0.116	0.115	1
C14orf142	0.28132	0.0183025	0.109	0.101	1
DTX2	0.19807	0.0182993	0.104	0.095	1
YIPF2	0.924074	0.0182605	0.123	0.126	1
YME1L1	0.10825	0.018196	0.515	0.497	1
FADD	0.449544	0.0181338	0.164	0.158	1
C16orf87	0.297389	0.0181321	0.277	0.266	1
PRKRA	0.410787	0.0180885	0.186	0.18	1
CCDC28A	0.660007	0.0180759	0.231	0.229	1
SSR3	0.507337	0.0180615	0.521	0.522	1
SDR39U1	0.27479	0.018021	0.129	0.121	1
TMEM33	0.969882	0.0180004	0.178	0.18	1
TMEM41A	0.167694	0.0179975	0.114	0.104	1
EI24	0.838136	0.0179853	0.149	0.149	1
MRPL2	0.400203	0.0179752	0.19	0.183	1
AGPAT1	0.463852	0.0178779	0.102	0.098	1
FO538757.2	0.869633	0.0178535	0.135	0.135	1
CD164	0.667957	0.01785	0.606	0.603	1
DDX23	0.649353	0.0178494	0.198	0.195	1
WBP2	0.272691	0.0178294	0.369	0.355	1
TCEAL4	0.63331	0.0177882	0.17	0.167	1
IMMT	0.784595	0.017778	0.307	0.306	1
METTL23	0.584527	0.0177714	0.198	0.193	1
CLSTN3	0.225169	0.0177681	0.126	0.117	1
ARMC6	0.498979	0.017755	0.106	0.101	1
NAP1L4	0.767442	0.0177441	0.544	0.548	1
ZNF655	0.791069	0.0177428	0.283	0.292	1
UBALD1	0.247241	0.0177134	0.173	0.163	1
YWHAH	0.340996	0.0176994	0.284	0.3	1
SGTA	0.372236	0.0176839	0.207	0.198	1
HNRNPF	0.291924	0.0176799	0.771	0.758	1
PSENEN	0.829034	0.0176553	0.2	0.198	1
ADRM1	0.462954	0.017646	0.69	0.687	1
ZBTB32	0.823315	0.0176409	0.366	0.37	1
WAPL	0.696677	0.0176404	0.268	0.27	1
GPAA1	0.240396	0.0175935	0.316	0.302	1
GMPPA	0.504945	0.0175928	0.128	0.124	1
MRPL13	0.464923	0.0175235	0.335	0.33	1
NUDCD3	0.717348	0.0174597	0.129	0.127	1
CHCHD2	0.259125	0.0174233	0.95	0.958	1
UTP6	0.632323	0.0173895	0.186	0.184	1
INO80C	0.527247	0.0173778	0.138	0.134	1
DENND1C	0.383875	0.0173163	0.284	0.273	1
CNOT8	0.256148	0.0173122	0.244	0.233	1
AP1S1	0.449795	0.0172263	0.243	0.236	1
MFSD6	0.898976	0.0171667	0.118	0.119	1
DDB1	0.601582	0.0171646	0.305	0.301	1
BOP1	0.825144	0.0171522	0.118	0.121	1
RAB35	0.844293	0.017151	0.269	0.275	1
POLR2H	0.325591	0.0171499	0.272	0.264	1
HSD17B11	0.947474	0.0170922	0.166	0.167	1
MYL12B	0.436417	0.01708	0.938	0.934	1
LSM10	0.583484	0.0170713	0.351	0.348	1
RNF138	0.454784	0.0170271	0.211	0.204	1
COMMD9	0.586174	0.0169552	0.157	0.154	1
CDK11B	0.972025	0.0169382	0.192	0.193	1
DPH7	0.358712	0.016914	0.108	0.101	1
CHST12	0.393255	0.0168509	0.191	0.204	1
BET1L	0.290296	0.0167519	0.165	0.155	1
CD80	0.972121	0.0167306	0.125	0.126	1
TRIB1	0.841229	0.0167226	0.13	0.133	1
ST6GALNAC4	0.586536	0.0167048	0.193	0.188	1
CSGALNACT1	0.426638	0.0166958	0.138	0.132	1
ZC3H14	0.66005	0.0166757	0.131	0.128	1
GID8	0.401692	0.0166703	0.335	0.328	1
ITGAE	0.727649	0.0166688	0.299	0.309	1
ANP32A	0.433677	0.0166612	0.557	0.557	1
CCNI	0.197104	0.0166293	0.934	0.944	1
MED10	0.765324	0.0166066	0.494	0.496	1
ATG13	0.422715	0.0165634	0.186	0.179	1
MIS18BP1	0.880398	0.0165284	0.227	0.229	1
MIR155HG	0.894505	0.0165114	0.113	0.114	1
SRSF11	0.512239	0.0165016	0.632	0.62	1
SS18	0.816093	0.0164813	0.2	0.199	1
TBL3	0.725477	0.0164562	0.111	0.11	1
MKL1	0.513806	0.0164438	0.152	0.147	1
UTP14A	0.884414	0.0164379	0.11	0.11	1
EVI2A	0.793356	0.0164364	0.396	0.396	1
RFX5	0.606877	0.0164352	0.171	0.167	1
VPS11	0.520718	0.0163573	0.112	0.108	1
CANX	0.556319	0.0163312	0.464	0.459	1
TIGAR	0.339958	0.0163162	0.17	0.162	1
TAOK1	0.646322	0.0163088	0.155	0.152	1
GTF3C1	0.683524	0.0162812	0.14	0.138	1
DEF6	0.382648	0.0162656	0.543	0.532	1
YIPF1	0.231646	0.0162606	0.145	0.136	1
HIF1AN	0.353786	0.0162198	0.116	0.109	1
GPN2	0.474028	0.0161956	0.103	0.098	1
GHITM	0.421675	0.0161708	0.694	0.7	1
CYB5R1	0.296018	0.0161426	0.112	0.105	1
SH3KBP1	0.490296	0.0160628	0.672	0.661	1
ATG9A	0.839792	0.0160413	0.108	0.108	1
TMUB2	0.862059	0.0160409	0.213	0.215	1
SFT2D2	0.409821	0.0160285	0.202	0.195	1
C6orf89	0.282823	0.0159904	0.246	0.235	1
DHX16	0.25494	0.0159491	0.15	0.141	1
RP11-345J4.5	0.207531	0.015838	0.109	0.099	1
SUPT7L	0.879734	0.0158281	0.219	0.219	1
HDAC3	0.64937	0.0158208	0.231	0.229	1
PTPN1	0.684533	0.0158177	0.598	0.594	1
BZW2	0.502983	0.0157886	0.19	0.184	1
TNKS2	0.820168	0.0157616	0.131	0.13	1
STX12	0.350206	0.015754	0.174	0.165	1
RPA1	0.13394	0.0157408	0.194	0.181	1
ZBTB1	0.496779	0.0157306	0.485	0.483	1
GGA2	0.494541	0.0157247	0.131	0.127	1
GUSB	0.379244	0.01572	0.249	0.241	1
ASAH1	0.516744	0.0156976	0.214	0.209	1
ARPC3	0.686011	0.0156929	0.966	0.965	1
VPS16	0.993019	0.0156678	0.164	0.167	1
BAG4	0.501453	0.0156097	0.134	0.13	1
EFTUD2	0.621251	0.0155366	0.209	0.205	1
CD47	0.442717	0.0155017	0.486	0.475	1
KLHDC3	0.518189	0.0154771	0.194	0.19	1
SNX1	0.566384	0.0154747	0.317	0.311	1
IRF5	0.315679	0.015407	0.11	0.103	1
USP14	0.258645	0.0153883	0.337	0.327	1
TRAPPC6A	0.700772	0.0153695	0.292	0.291	1
AP3S1	0.355317	0.0153648	0.287	0.278	1
PSMD10	0.37258	0.0153627	0.155	0.148	1
C22orf39	0.679165	0.0153533	0.23	0.227	1
NME3	0.449376	0.0153378	0.453	0.442	1
POLR3K	0.659689	0.0153356	0.198	0.194	1
NACA	0.266948	0.0153226	0.993	0.993	1
TMEM184C	0.391895	0.0153113	0.124	0.118	1
TBC1D5	0.443123	0.0152539	0.167	0.161	1
PPP4C	0.970705	0.0152345	0.526	0.536	1
HADHA	0.203698	0.0151626	0.587	0.573	1
DTX3	0.649221	0.0151341	0.1	0.097	1
TNFRSF1B	0.242729	0.0151063	0.892	0.907	1
RDH11	0.423329	0.0150953	0.223	0.216	1
HSDL2	0.611621	0.0150351	0.159	0.155	1
MFSD10	0.521091	0.0150253	0.377	0.377	1
NAGK	0.842791	0.0150075	0.285	0.284	1
TRIM26	0.968202	0.0149759	0.247	0.249	1
UIMC1	0.542428	0.0149685	0.13	0.125	1
DPAGT1	0.407541	0.0149646	0.116	0.11	1
PAPSS1	0.561232	0.0148991	0.247	0.241	1
ERCC1	0.657943	0.0148636	0.24	0.236	1
BOLA3	0.634798	0.0148476	0.285	0.282	1
MVB12A	0.496383	0.014842	0.15	0.144	1
BFAR	0.424155	0.0148399	0.253	0.246	1
CNOT10	0.623422	0.0148291	0.122	0.119	1
LPCAT3	0.169728	0.0148197	0.162	0.15	1
ZNF22	0.780077	0.0147854	0.1	0.099	1
ATP5SL	0.575159	0.0147678	0.125	0.121	1
SSSCA1	0.679283	0.0147669	0.283	0.282	1
DEF8	0.972721	0.0147573	0.136	0.137	1
RRS1	0.489926	0.0147539	0.207	0.202	1
THAP4	0.274641	0.0147527	0.149	0.14	1
MTCH2	0.513973	0.0147392	0.326	0.321	1
FNTA	0.463566	0.0147019	0.192	0.202	1
PLGRKT	0.974905	0.014682	0.231	0.233	1
ST6GALNAC6	0.630062	0.0146396	0.187	0.184	1
TPMT	0.615669	0.0146376	0.197	0.193	1
CRLS1	0.962236	0.0145862	0.106	0.108	1
ARHGAP15	0.4719	0.0145842	0.363	0.377	1
MPLKIP	0.913185	0.0145838	0.243	0.246	1
SMARCC2	0.216846	0.01458	0.277	0.261	1
RIOK3	0.531252	0.0145783	0.357	0.348	1
MRPL17	0.944013	0.0145664	0.247	0.249	1
KCTD20	0.401074	0.0145639	0.241	0.233	1
HCG18	0.73991	0.0145529	0.136	0.14	1
CTDSP1	0.916937	0.0145406	0.129	0.132	1
ZMYM6NB	0.0254385	0.0145324	0.148	0.127	1
LMAN1	0.44136	0.0145279	0.502	0.497	1
PISD	0.541607	0.0145238	0.1	0.097	1
SRPRB	0.762721	0.0144782	0.267	0.264	1
CAPZA1	0.520278	0.0144589	0.652	0.641	1
C2orf47	0.389424	0.0144318	0.122	0.116	1
SLC25A39	0.389829	0.0144087	0.314	0.302	1
LTA4H	0.793592	0.0143698	0.241	0.24	1
DPH3	0.309999	0.0143635	0.266	0.255	1
ALDH9A1	0.725582	0.0143469	0.342	0.338	1
MDH1	0.439253	0.0143009	0.647	0.643	1
MIEN1	0.365215	0.0142933	0.444	0.433	1
MPST	0.714623	0.0142627	0.184	0.182	1
PFDN1	0.891212	0.0142465	0.325	0.333	1
ZNF410	0.356403	0.0142183	0.124	0.117	1
PYURF	0.907907	0.0142033	0.465	0.467	1
CYTH4	0.753466	0.0141958	0.128	0.126	1
ZDHHC16	0.336113	0.0141709	0.129	0.122	1
PARN	0.265156	0.0141436	0.128	0.12	1
SNU13	0.719298	0.0141361	0.795	0.8	1
SH2D2A	0.00671866	0.0141297	0.835	0.819	1
ACTR3	0.190609	0.0141162	0.803	0.787	1
GLG1	0.901872	0.0140933	0.364	0.369	1
SNAP29	0.628795	0.014082	0.218	0.213	1
EIF4E2	0.705214	0.0140753	0.406	0.408	1
FCRL3	0.716483	0.0140605	0.223	0.229	1
CYB5R4	0.929104	0.0140072	0.164	0.165	1
C11orf57	0.385339	0.0139719	0.142	0.135	1
TOR1B	0.358607	0.0139502	0.113	0.106	1
MRPL28	0.955944	0.013935	0.329	0.335	1
COMTD1	0.585397	0.0139106	0.156	0.151	1
SERP1	0.522938	0.0138895	0.77	0.765	1
ATP5L	0.374096	0.0138713	0.951	0.95	1
NELFE	0.444432	0.0138427	0.306	0.3	1
RIN3	0.450296	0.0137762	0.159	0.153	1
CCS	0.748636	0.0137314	0.281	0.278	1
PDAP1	0.686442	0.0137012	0.515	0.514	1
FAM111A	0.623458	0.0136925	0.133	0.13	1
LSM2	0.993996	0.0136459	0.432	0.433	1
CCDC50	0.859364	0.0136094	0.218	0.217	1
NOC2L	0.540117	0.0136072	0.292	0.287	1
BECN1	0.281901	0.0135797	0.37	0.361	1
SPRYD3	0.671766	0.0135733	0.149	0.146	1
RP9	0.323251	0.0135323	0.148	0.14	1
SHC1	0.463189	0.0135237	0.135	0.129	1
HOXB2	0.236227	0.0135115	0.268	0.284	1
PRPF31	0.857458	0.0135085	0.325	0.327	1
HPCAL1	0.452979	0.0134714	0.223	0.216	1
UFD1L	0.456835	0.0134641	0.471	0.467	1
TAF6	0.323919	0.0134476	0.139	0.131	1
ATXN10	0.900514	0.0134474	0.41	0.416	1
BAZ2A	0.440262	0.0134471	0.305	0.296	1
MED30	0.469235	0.0134425	0.28	0.272	1
COPS4	0.650266	0.013387	0.191	0.188	1
DNAJC10	0.683466	0.0133801	0.122	0.12	1
CNOT2	0.354868	0.0133655	0.363	0.355	1
MAD2L2	0.597815	0.0133034	0.198	0.193	1
PRKD2	0.804871	0.0132836	0.138	0.137	1
CAPN2	0.955009	0.0132797	0.457	0.457	1
FOXN2	0.847379	0.0132705	0.117	0.116	1
NFATC1	0.646334	0.0132678	0.101	0.098	1
JKAMP	0.518576	0.0132298	0.197	0.192	1
MUL1	0.359064	0.0132268	0.131	0.125	1
DDT	0.622505	0.0132251	0.403	0.401	1
SPRTN	0.587189	0.0132093	0.152	0.149	1
GDE1	0.502365	0.0131311	0.185	0.179	1
PELP1	0.453386	0.0131032	0.168	0.162	1
MCM5	0.446988	0.0130922	0.235	0.227	1
ZNHIT1	0.33675	0.0130449	0.523	0.514	1
DGCR14	0.312179	0.0129963	0.153	0.144	1
TRAPPC4	0.73495	0.0129871	0.44	0.444	1
THOC6	0.626502	0.012964	0.137	0.134	1
PHF20	0.76523	0.012938	0.299	0.305	1
FAM210A	0.383277	0.0129204	0.101	0.096	1
BCL2L13	0.358681	0.0128761	0.136	0.129	1
PLRG1	0.640224	0.0128663	0.275	0.27	1
EBAG9	0.874969	0.0128099	0.15	0.15	1
CLPTM1	0.954964	0.0127691	0.248	0.25	1
RRP7A	0.502541	0.0127498	0.338	0.332	1
TM2D2	0.971729	0.0127157	0.169	0.17	1
ADIPOR2	0.768367	0.0126797	0.175	0.174	1
PDHB	0.832816	0.012678	0.326	0.328	1
TMEM70	0.638756	0.0126715	0.34	0.339	1
TRAP1	0.472452	0.0126017	0.154	0.148	1
YARS2	0.574732	0.0125978	0.143	0.139	1
GCDH	0.576833	0.0125736	0.127	0.123	1
TTC9C	0.84325	0.0125675	0.115	0.114	1
ITPK1	0.589902	0.0125661	0.101	0.098	1
VAMP3	0.642035	0.0125365	0.156	0.153	1
USP20	0.484024	0.0124826	0.156	0.15	1
CKLF	0.889278	0.0124789	0.524	0.532	1
ZNF830	0.652213	0.0124683	0.205	0.202	1
MBNL1	0.841597	0.0124586	0.684	0.688	1
C20orf27	0.417779	0.0124491	0.17	0.163	1
TMOD3	0.93461	0.012438	0.435	0.439	1
ZNF770	0.776833	0.012429	0.116	0.115	1
FAM60A	0.895145	0.0124203	0.167	0.169	1
C14orf119	0.785521	0.0124175	0.37	0.371	1
PRPSAP2	0.756664	0.0123736	0.152	0.15	1
OTUD6B-AS1	0.436085	0.0123194	0.17	0.18	1
KPNA1	0.649585	0.012318	0.195	0.192	1
VPS36	0.596783	0.0122755	0.247	0.242	1
THUMPD3	0.223631	0.0122641	0.158	0.147	1
MOCS2	0.673725	0.0122566	0.104	0.108	1
HAVCR2	0.873965	0.0122355	0.17	0.173	1
ZBTB17	0.482509	0.012218	0.122	0.117	1
CCT6A	0.8435	0.0121763	0.645	0.651	1
DMAP1	0.841724	0.0121498	0.21	0.21	1
COMMD6	0.691755	0.0121295	0.875	0.869	1
WDR83OS	0.688926	0.0121199	0.765	0.777	1
MCM6	0.406574	0.0121088	0.217	0.209	1
MAGED2	0.941827	0.0120838	0.391	0.394	1
ZMAT5	0.795626	0.0120732	0.171	0.169	1
TDP2	0.433791	0.0120593	0.174	0.168	1
PPP3CC	0.851762	0.0120478	0.244	0.244	1
ELOVL5	0.253068	0.0120001	0.621	0.613	1
PDRG1	0.574932	0.0119498	0.145	0.142	1
TPP2	0.828392	0.0119164	0.182	0.186	1
ACOX3	0.733385	0.0119142	0.151	0.148	1
SLC38A10	0.57623	0.0119066	0.181	0.177	1
WDR48	0.925324	0.0118906	0.197	0.198	1
APPBP2	0.485502	0.0118256	0.16	0.154	1
PRAF2	0.863469	0.01182	0.103	0.102	1
ERP44	0.596207	0.0118089	0.415	0.409	1
CCPG1	0.984581	0.0118003	0.248	0.249	1
ZFP36L1	0.532506	0.011794	0.777	0.773	1
CD3D	0.381033	0.0117668	0.967	0.965	1
CREB1	0.749436	0.0117136	0.225	0.224	1
MYO1G	0.713994	0.0115938	0.48	0.481	1
COG3	0.514098	0.0115835	0.115	0.111	1
NOL8	0.497619	0.0115759	0.174	0.169	1
UBAC2	0.750063	0.0115468	0.291	0.291	1
MADD	0.419828	0.0115468	0.127	0.121	1
USP5	0.564361	0.0114685	0.153	0.149	1
SLC35F2	0.571445	0.0114674	0.157	0.152	1
PHYH	0.608105	0.0114504	0.103	0.108	1
CPSF3	0.555563	0.011444	0.111	0.107	1
FEM1B	0.534517	0.0114012	0.111	0.107	1
ZCCHC8	0.788163	0.0113806	0.148	0.153	1
RNASEH1	0.57543	0.0113769	0.19	0.198	1
GMPR2	0.800988	0.0113751	0.2	0.198	1
NUP107	0.269506	0.0113594	0.115	0.107	1
FEM1A	0.54436	0.0113534	0.108	0.104	1
ARMC1	0.926979	0.0113068	0.17	0.17	1
[truncated: 3,786 more rows]
