# Supplementary material for: 4-1BB+ Tregs and inhibitory progenitor exhausted T cells confer resistance to anti-PD-L1 and anti-CTLA-4 combination therapy
Source: Cell Rep Med. 2025 Oct 3;6(10):102408. doi: 10.1016/j.xcrm.2025.102408 (PMC12629806; doi:10.1016/j.xcrm.2025.102408)
Supplement: Table S13. Top 50 DEGs expressed above 0.25 log2 fold genes in tumor-associated macrophage subclusters [file mmc14.xlsx]

## Sheet: S13
Supplementary Table 13. Top 50 DEGs expressed above 0.25 log2 fold genes in Tumor associated macrophages (TAMs) subclusters
p_val	avg_log2FC	pct.1	pct.2	p_val_adj	cluster	gene
0	5.1509	0.286	0.02	0	LA_TAMs	SEPP1
0	5.12789	0.254	0.011	0	LA_TAMs	FOLR2
0	4.5357	0.123	0.006	0	LA_TAMs	LILRB5
0	4.48181	0.119	0.006	0	LA_TAMs	GAL3ST4
0	4.24666	0.199	0.012	0	LA_TAMs	C2
0	4.24606	0.325	0.02	0	LA_TAMs	SLCO2B1
0	4.2225	0.125	0.007	0	LA_TAMs	SDC3
0	4.20197	0.114	0.007	0	LA_TAMs	EPHX1
0	4.16611	0.304	0.025	0	LA_TAMs	SLC40A1
0	4.0859	0.11	0.009	0	LA_TAMs	CCL13
0	4.00139	0.196	0.017	0	LA_TAMs	FUCA1
0	3.98215	0.138	0.01	0	LA_TAMs	OLFML3
0	3.80017	0.361	0.035	0	LA_TAMs	LIPA
0	3.79545	0.735	0.118	0	LA_TAMs	APOE
0	3.74418	0.136	0.011	0	LA_TAMs	GPR34
0	3.69721	0.106	0.008	0	LA_TAMs	MERTK
0	3.67338	0.37	0.038	0	LA_TAMs	TREM2
0	3.57493	0.37	0.04	0	LA_TAMs	PLTP
0	3.56957	0.612	0.104	0	LA_TAMs	LGMN
0	3.5197	0.353	0.036	0	LA_TAMs	A2M
0	3.48086	0.649	0.081	0	LA_TAMs	PLD3
0	3.44612	0.211	0.02	0	LA_TAMs	TSPAN4
0	3.44557	0.329	0.04	0	LA_TAMs	STAB1
0	3.44489	0.126	0.012	0	LA_TAMs	KCNMA1
0	3.43741	0.203	0.021	0	LA_TAMs	TCN2
0	3.43351	0.555	0.09	0	LA_TAMs	RNASE1
0	3.4292	0.309	0.033	0	LA_TAMs	MSR1
0	3.24079	0.339	0.061	0	LA_TAMs	CCL18
0	3.22305	0.158	0.031	0	LA_TAMs	F13A1
0	3.22004	0.89	0.201	0	LA_TAMs	C1QC
0	3.21555	0.896	0.209	0	LA_TAMs	C1QA
0	3.19004	0.196	0.023	0	LA_TAMs	CD84
0	3.16308	0.102	0.012	0	LA_TAMs	TMIGD3
0	3.16259	0.891	0.214	0	LA_TAMs	C1QB
0	3.09784	0.702	0.137	0	LA_TAMs	APOC1
0	3.04132	0.377	0.055	0	LA_TAMs	DAB2
0	3.01067	0.526	0.088	0	LA_TAMs	GPNMB
0	2.97738	0.915	0.281	0	LA_TAMs	CTSD
0	2.96404	0.262	0.038	0	LA_TAMs	ADAMDEC1
0	2.9578	0.155	0.023	0	LA_TAMs	MAF
0	2.94732	0.145	0.019	0	LA_TAMs	OLFML2B
0	2.94392	0.24	0.034	0	LA_TAMs	DNASE2
0	2.93194	0.348	0.054	0	LA_TAMs	MS4A4A
0	2.92191	0.133	0.018	0	LA_TAMs	SPRED1
0	2.91768	0.102	0.014	0	LA_TAMs	AP2A2
0	2.8984	0.194	0.027	0	LA_TAMs	TTYH3
0	2.88418	0.181	0.025	0	LA_TAMs	ACP2
0	2.83479	0.135	0.02	0	LA_TAMs	SIGLEC1
0	2.83353	0.112	0.021	0	LA_TAMs	EGR2
0	2.80464	0.141	0.022	0	LA_TAMs	ENPP2
0	3.93784	0.539	0.05	0	Angio_TAMs	FCN1
0	3.55739	0.335	0.05	0	Angio_TAMs	APOBEC3A
0	2.90172	0.353	0.063	0	Angio_TAMs	S100A12
0	2.80121	0.422	0.075	0	Angio_TAMs	VCAN
0	2.7178	0.413	0.077	0	Angio_TAMs	CD300E
0	2.57138	0.174	0.039	0	Angio_TAMs	IRG1
0	2.49611	0.131	0.026	0	Angio_TAMs	AC013461.1
0	2.43614	0.425	0.11	0	Angio_TAMs	NLRP3
0	2.27112	0.202	0.045	0	Angio_TAMs	GCH1
8.05171e-285	2.04134	0.138	0.034	1.43707e-280	Angio_TAMs	CLEC12A
1.07012e-289	2.01962	0.138	0.034	1.90996e-285	Angio_TAMs	PTX3
0	2.01419	0.444	0.148	0	Angio_TAMs	WARS
0	1.9943	0.233	0.057	0	Angio_TAMs	CFP
0	1.94921	0.378	0.127	0	Angio_TAMs	DUSP6
0	1.94256	0.264	0.077	0	Angio_TAMs	STXBP2
0	1.9258	0.213	0.058	0	Angio_TAMs	SEMA6B
5.52045e-198	1.92396	0.104	0.027	9.8529e-194	Angio_TAMs	ECE1
4.70541e-197	1.91087	0.165	0.062	8.39821e-193	Angio_TAMs	EMP1
0	1.90538	0.315	0.097	0	Angio_TAMs	THBS1
0	1.88768	0.19	0.051	0	Angio_TAMs	RETN
5.07443e-284	1.87825	0.155	0.042	9.05684e-280	Angio_TAMs	B4GALT5
0	1.85223	0.362	0.115	0	Angio_TAMs	PNP
0	1.84066	0.836	0.486	0	Angio_TAMs	S100A9
0	1.8208	0.541	0.198	0	Angio_TAMs	OLR1
0	1.81711	0.221	0.059	0	Angio_TAMs	MCEMP1
0	1.81179	0.709	0.264	0	Angio_TAMs	EREG
0	1.81014	0.324	0.097	0	Angio_TAMs	SLC7A5
8.17616e-178	1.80586	0.119	0.038	1.45928e-173	Angio_TAMs	HPSE
0	1.79951	0.489	0.151	0	Angio_TAMs	EHD1
0	1.7919	0.207	0.062	0	Angio_TAMs	ITGA5
0	1.78313	0.785	0.38	0	Angio_TAMs	S100A8
0	1.7719	0.288	0.089	0	Angio_TAMs	GPCPD1
7.13368e-261	1.73254	0.163	0.05	1.27322e-256	Angio_TAMs	DENND5A
0	1.72726	0.805	0.362	0	Angio_TAMs	TIMP1
1.4414e-246	1.72312	0.169	0.055	2.57262e-242	Angio_TAMs	NAF1
0	1.70778	0.231	0.078	0	Angio_TAMs	MIR4435-2HG
3.46465e-160	1.7037	0.103	0.032	6.1837e-156	Angio_TAMs	NOTCH2
0	1.69549	0.356	0.114	0	Angio_TAMs	CSTA
0	1.68604	0.256	0.085	0	Angio_TAMs	NUMB
0	1.67663	0.327	0.117	0	Angio_TAMs	LINC00152
0	1.66844	0.202	0.063	0	Angio_TAMs	LILRA5
0	1.64188	0.242	0.088	0	Angio_TAMs	CD93
2.11978e-142	1.63838	0.102	0.033	3.78338e-138	Angio_TAMs	NRG1
0	1.62876	0.303	0.125	0	Angio_TAMs	TWISTNB
2.88579e-173	1.6256	0.124	0.041	5.15055e-169	Angio_TAMs	KCTD20
9.0918e-256	1.62294	0.185	0.062	1.62271e-251	Angio_TAMs	DNAAF1
0	1.61195	0.237	0.082	0	Angio_TAMs	BACH1
1.42178e-139	1.6022	0.102	0.034	2.53759e-135	Angio_TAMs	LDLR
1.71917e-139	1.59135	0.108	0.037	3.06837e-135	Angio_TAMs	EAF1
5.2664e-250	1.57422	0.205	0.075	9.39947e-246	Angio_TAMs	OASL
0	4.28168	0.164	0.022	0	Inflm_TAMs	MMP1
0	4.1801	0.341	0.042	0	Inflm_TAMs	CXCL5
0	3.78784	0.107	0.009	0	Inflm_TAMs	ZP3
0	3.56999	0.17	0.016	0	Inflm_TAMs	ITGB8
0	3.21984	0.226	0.028	0	Inflm_TAMs	SLAMF9
0	3.20075	0.122	0.024	0	Inflm_TAMs	MT1H
0	3.19517	0.111	0.016	0	Inflm_TAMs	MT1M
0	3.10667	0.23	0.054	0	Inflm_TAMs	MT1G
0	2.9679	0.178	0.044	0	Inflm_TAMs	SERPINB2
0	2.93983	0.266	0.058	0	Inflm_TAMs	MT1E
0	2.88415	0.236	0.046	0	Inflm_TAMs	MT1F
0	2.8634	0.678	0.306	0	Inflm_TAMs	MT2A
5.69424e-301	2.58907	0.104	0.018	1.01631e-296	Inflm_TAMs	MSANTD3
0	2.56998	0.333	0.101	0	Inflm_TAMs	MT1X
0	2.54005	0.17	0.036	0	Inflm_TAMs	SMOX
0	2.45321	0.231	0.049	0	Inflm_TAMs	SLC7A11
0	2.40439	0.25	0.057	0	Inflm_TAMs	SLC39A8
0	2.37672	0.194	0.041	0	Inflm_TAMs	PID1
0	2.37379	0.571	0.165	0	Inflm_TAMs	INHBA
0	2.36308	0.133	0.028	0	Inflm_TAMs	MPZL1
1.49044e-178	2.36178	0.101	0.027	2.66013e-174	Inflm_TAMs	TNFSF15
0	2.35992	0.36	0.083	0	Inflm_TAMs	TNIP3
0	2.32048	0.231	0.051	0	Inflm_TAMs	BNIP3
0	2.31817	0.223	0.048	0	Inflm_TAMs	C1orf122
0	2.29283	0.599	0.27	0	Inflm_TAMs	CCL20
0	2.25519	0.459	0.161	0	Inflm_TAMs	TNFAIP6
4.12777e-226	2.22002	0.125	0.033	7.36725e-222	Inflm_TAMs	FLT1
0	2.19967	0.23	0.053	0	Inflm_TAMs	ERO1A
0	2.11022	0.231	0.058	0	Inflm_TAMs	BCAT1
9.78126e-148	2.08799	0.103	0.032	1.74576e-143	Inflm_TAMs	HIST1H1C
2.40607e-156	2.06763	0.11	0.035	4.29436e-152	Inflm_TAMs	MAP1LC3A
0	2.06323	0.679	0.378	0	Inflm_TAMs	CXCL3
0	1.99135	0.389	0.11	0	Inflm_TAMs	RAB13
0	1.92774	0.244	0.074	0	Inflm_TAMs	GRAMD1A
4.21615e-291	1.90583	0.191	0.058	7.52498e-287	Inflm_TAMs	ACSL4
1.52672e-99	1.89506	0.133	0.06	2.72489e-95	Inflm_TAMs	IL23A
5.41508e-288	1.8792	0.339	0.156	9.66483e-284	Inflm_TAMs	IL6
0	1.87313	0.27	0.075	0	Inflm_TAMs	SDC2
0	1.86992	0.709	0.384	0	Inflm_TAMs	TIMP1
0	1.84649	0.244	0.077	0	Inflm_TAMs	CD82
0	1.79791	0.217	0.068	0	Inflm_TAMs	IL3RA
3.72217e-208	1.79186	0.378	0.214	6.64333e-204	Inflm_TAMs	CXCL1
0	1.73318	0.228	0.072	0	Inflm_TAMs	ARID5B
8.23537e-234	1.6999	0.156	0.047	1.46985e-229	Inflm_TAMs	HK2
0	1.68711	0.451	0.178	0	Inflm_TAMs	BNIP3L
1.42148e-126	1.67172	0.103	0.035	2.53705e-122	Inflm_TAMs	SELM
0	1.66045	0.856	0.502	0	Inflm_TAMs	CSTB
8.97696e-301	1.61967	0.207	0.065	1.60221e-296	Inflm_TAMs	MARCO
2.88701e-160	1.58886	0.13	0.044	5.15273e-156	Inflm_TAMs	AMPD3
3.13136e-132	1.5736	0.198	0.095	5.58885e-128	Inflm_TAMs	CCL5
0	5.25051	0.127	0.004	0	DCs	CD207
0	5.0277	0.286	0.013	0	DCs	CD1C
0	4.81614	0.261	0.016	0	DCs	CD1A
0	4.76598	0.173	0.008	0	DCs	PPP1R14A
0	4.66757	0.257	0.013	0	DCs	CD1E
0	4.5505	0.113	0.006	0	DCs	SPIB
0	4.51748	0.254	0.013	0	DCs	FCER1A
0	4.1631	0.204	0.036	0	DCs	HLA-DQB2
0	4.11197	0.323	0.047	0	DCs	LTB
0	4.08531	0.173	0.013	0	DCs	CCL22
0	4.08294	0.133	0.008	0	DCs	SLC38A1
0	3.73503	0.141	0.012	0	DCs	TCTN3
0	3.65001	0.236	0.025	0	DCs	LAMP3
0	3.59894	0.357	0.037	0	DCs	PKIB
0	3.48837	0.101	0.009	0	DCs	SEMA7A
0	3.45887	0.182	0.019	0	DCs	IRF4
0	3.41918	0.259	0.028	0	DCs	GPR157
0	3.36565	0.384	0.062	0	DCs	CCR7
0	3.281	0.584	0.088	0	DCs	CST7
1.85079e-210	3.20983	0.116	0.03	3.30328e-206	DCs	ACOT7
0	3.15442	0.267	0.031	0	DCs	PLD4
0	3.12002	0.205	0.027	0	DCs	GPAT3
0	3.09742	0.102	0.015	0	DCs	CLDN1
0	3.05876	0.104	0.014	0	DCs	PLEK2
0	3.05456	0.264	0.042	0	DCs	LDLRAD4
0	2.98032	0.273	0.037	0	DCs	RHOF
0	2.97028	0.263	0.039	0	DCs	NDRG2
2.0771e-260	2.96898	0.102	0.019	3.70721e-256	DCs	FCGBP
0	2.93805	0.399	0.07	0	DCs	CLEC10A
0	2.80883	0.174	0.039	0	DCs	FSCN1
0	2.80388	0.269	0.045	0	DCs	DAPP1
0	2.64818	0.65	0.155	0	DCs	PPA1
4.61392e-306	2.63833	0.11	0.019	8.23493e-302	DCs	FAM60A
0	2.6241	0.197	0.033	0	DCs	MCOLN2
0	2.5932	0.44	0.082	0	DCs	JAML
0	2.47325	0.304	0.067	0	DCs	PLAC8
0	2.44341	0.169	0.033	0	DCs	CCND2
0	2.40485	0.287	0.06	0	DCs	SNHG15
0	2.36853	0.355	0.078	0	DCs	RUNX3
0	2.34054	0.403	0.133	0	DCs	S100B
0	2.33344	0.172	0.035	0	DCs	GPR35
0	2.3271	0.21	0.051	0	DCs	FAM110A
0	2.31604	0.138	0.02	0	DCs	NAPSA
6.92395e-248	2.2972	0.149	0.042	1.23579e-243	DCs	GADD45A
0	2.2953	0.274	0.06	0	DCs	SEPT6
1.13361e-242	2.28412	0.111	0.024	2.02327e-238	DCs	AIM1
1.64394e-292	2.26445	0.127	0.027	2.9341e-288	DCs	CYP2S1
9.97206e-217	2.23437	0.11	0.026	1.77981e-212	DCs	C12orf45
0	2.22455	0.315	0.074	0	DCs	STK4
3.11451e-246	2.21273	0.114	0.025	5.55877e-242	DCs	FBXO34
0	7.63542	0.189	0.001	0	Neutrophils	CXCR2
0	7.58295	0.266	0.002	0	Neutrophils	CMTM2
0	6.7812	0.128	0.001	0	Neutrophils	ADGRG3
0	6.77585	0.374	0.007	0	Neutrophils	FCGR3B
0	6.61636	0.24	0.005	0	Neutrophils	PROK2
0	5.90826	0.6	0.038	0	Neutrophils	HCAR3
0	5.64606	0.273	0.011	0	Neutrophils	PI3
0	5.24868	0.277	0.013	0	Neutrophils	FFAR2
0	5.23169	0.132	0.005	0	Neutrophils	S100P
0	5.00108	0.191	0.007	0	Neutrophils	TMEM154
0	4.94313	0.239	0.017	0	Neutrophils	KATNBL1
0	4.93771	0.557	0.055	0	Neutrophils	HCAR2
0	4.75657	0.152	0.007	0	Neutrophils	VNN2
0	4.57751	0.102	0.005	0	Neutrophils	STEAP4
0	4.2733	0.361	0.046	0	Neutrophils	RHOH
0	4.08372	0.124	0.009	0	Neutrophils	CASS4
0	4.02331	0.515	0.057	0	Neutrophils	CSF3R
0	4.01914	0.107	0.013	0	Neutrophils	SLPI
0	3.87692	0.845	0.195	0	Neutrophils	IFITM2
0	3.81287	0.338	0.034	0	Neutrophils	FPR2
0	3.5545	0.614	0.117	0	Neutrophils	PHACTR1
0	3.49012	0.14	0.014	0	Neutrophils	FAM65B
0	3.47895	0.407	0.063	0	Neutrophils	TRIB1
0	3.38085	0.572	0.119	0	Neutrophils	IVNS1ABP
0	3.37481	0.211	0.029	0	Neutrophils	NSMAF
0	3.25579	0.955	0.648	0	Neutrophils	CXCL8
0	3.22689	0.201	0.026	0	Neutrophils	LIMK2
0	3.19812	0.121	0.019	0	Neutrophils	N4BP2
0	3.11169	0.224	0.054	0	Neutrophils	CD69
0	3.10871	0.142	0.019	0	Neutrophils	XPO6
0	3.10809	0.203	0.032	0	Neutrophils	BCL6
0	3.09328	0.527	0.132	0	Neutrophils	OSM
0	3.0403	0.526	0.209	0	Neutrophils	SOCS3
0	3.0374	0.135	0.021	0	Neutrophils	KB-1507C5.4
0	2.97139	0.223	0.036	0	Neutrophils	CPD
0	2.90886	0.448	0.115	0	Neutrophils	TAGAP
0	2.90592	0.119	0.018	0	Neutrophils	LRG1
0	2.90569	0.941	0.518	0	Neutrophils	NAMPT
0	2.89252	0.186	0.03	0	Neutrophils	SELL
0	2.8558	0.263	0.048	0	Neutrophils	SMCHD1
0	2.85478	0.377	0.082	0	Neutrophils	ANP32A
0	2.81957	0.127	0.02	0	Neutrophils	SCARF1
0	2.79385	0.146	0.025	0	Neutrophils	YPEL3
0	2.78869	0.262	0.046	0	Neutrophils	CSF2RB
0	2.78042	0.115	0.019	0	Neutrophils	ATG2A
0	2.7765	0.545	0.22	0	Neutrophils	PDE4B
0	2.74408	0.84	0.424	0	Neutrophils	PLEK
0	2.73102	0.583	0.15	0	Neutrophils	AQP9
0	2.72634	0.135	0.024	0	Neutrophils	STX3
2.36415e-274	2.6838	0.103	0.018	4.21953e-270	Neutrophils	PGS1
1.59394e-240	2.3556	0.133	0.027	2.84486e-236	unknown_TAMs	DCTPP1
9.01453e-132	2.01368	0.102	0.027	1.60891e-127	unknown_TAMs	MRPL13
6.03976e-136	1.99223	0.105	0.027	1.07798e-131	unknown_TAMs	CDC123
1.50327e-119	1.89601	0.1	0.028	2.68303e-115	unknown_TAMs	UCHL3
1.37235e-130	1.84524	0.118	0.034	2.44937e-126	unknown_TAMs	LSM2
7.10838e-151	1.84192	0.139	0.041	1.2687e-146	unknown_TAMs	PSMG2
1.11664e-278	1.82174	0.37	0.149	1.99298e-274	unknown_TAMs	S100B
5.10146e-107	1.80344	0.1	0.03	9.10509e-103	unknown_TAMs	COA4
5.01579e-117	1.80077	0.111	0.033	8.95219e-113	unknown_TAMs	MRPL11
1.18986e-250	1.781	0.253	0.082	2.12367e-246	unknown_TAMs	C1QBP
3.442e-107	1.74656	0.103	0.031	6.14329e-103	unknown_TAMs	BOLA3
8.00633e-112	1.73466	0.111	0.034	1.42897e-107	unknown_TAMs	SUCLG1
2.70147e-127	1.73198	0.127	0.039	4.82158e-123	unknown_TAMs	VDAC3
6.88909e-106	1.73084	0.112	0.036	1.22957e-101	unknown_TAMs	MZT2A
1.9795e-105	1.72026	0.105	0.032	3.53301e-101	unknown_TAMs	STOML2
2.94464e-186	1.71618	0.198	0.065	5.25559e-182	unknown_TAMs	SNRPD1
4.90213e-142	1.7129	0.218	0.09	8.74933e-138	unknown_TAMs	AC090498.1
1.76029e-193	1.70766	0.203	0.066	3.14176e-189	unknown_TAMs	APEX1
1.12954e-149	1.70762	0.162	0.054	2.01601e-145	unknown_TAMs	RANBP1
1.60751e-108	1.69896	0.116	0.038	2.86908e-104	unknown_TAMs	ACP1
1.96533e-179	1.69871	0.198	0.066	3.50772e-175	unknown_TAMs	SRP9
2.05382e-176	1.69432	0.187	0.061	3.66565e-172	unknown_TAMs	NHP2
2.71619e-223	1.6835	0.247	0.084	4.84785e-219	unknown_TAMs	ERH
6.92719e-132	1.66201	0.144	0.047	1.23636e-127	unknown_TAMs	LSM5
4.30111e-98	1.65761	0.11	0.037	7.67662e-94	unknown_TAMs	MRPS7
3.20889e-98	1.65739	0.11	0.036	5.72723e-94	unknown_TAMs	PPP1R7
5.68995e-111	1.6547	0.122	0.04	1.01554e-106	unknown_TAMs	NDUFS3
5.52259e-92	1.65257	0.103	0.034	9.85672e-88	unknown_TAMs	IMPDH2
9.1033e-146	1.64959	0.168	0.058	1.62476e-141	unknown_TAMs	SNRPE
4.03341e-147	1.64223	0.161	0.053	7.19884e-143	unknown_TAMs	PHB
2.40749e-104	1.63209	0.122	0.042	4.29689e-100	unknown_TAMs	POLR2K
7.49371e-220	1.63143	0.293	0.113	1.33748e-215	unknown_TAMs	LDHB
1.60511e-91	1.63045	0.108	0.037	2.8648e-87	unknown_TAMs	HSPB11
4.25266e-108	1.6302	0.124	0.042	7.59015e-104	unknown_TAMs	MRPS15
9.47433e-119	1.62837	0.138	0.047	1.69098e-114	unknown_TAMs	CLNS1A
3.58133e-176	1.61364	0.219	0.079	6.39195e-172	unknown_TAMs	C14orf166
4.33877e-178	1.60574	0.21	0.073	7.74384e-174	unknown_TAMs	CCT8
6.44697e-131	1.60387	0.159	0.056	1.15066e-126	unknown_TAMs	CCT7
1.61483e-157	1.60285	0.19	0.067	2.88215e-153	unknown_TAMs	MRPL51
3.73447e-115	1.59666	0.157	0.059	6.66529e-111	unknown_TAMs	NDRG2
3.15608e-145	1.58986	0.167	0.057	5.63297e-141	unknown_TAMs	ECHS1
8.46622e-83	1.58797	0.104	0.037	1.51105e-78	unknown_TAMs	OLA1
5.00119e-191	1.58647	0.238	0.086	8.92612e-187	unknown_TAMs	SSBP1
2.59848e-156	1.58489	0.199	0.072	4.63777e-152	unknown_TAMs	SNRPF
4.42934e-169	1.58364	0.223	0.084	7.90548e-165	unknown_TAMs	ABI3
1.41329e-82	1.58109	0.102	0.036	2.52245e-78	unknown_TAMs	MCTS1
3.00898e-197	1.57837	0.248	0.091	5.37043e-193	unknown_TAMs	SNU13
6.8239e-134	1.56844	0.161	0.056	1.21793e-129	unknown_TAMs	TOMM22
3.13982e-111	1.56725	0.137	0.048	5.60395e-107	unknown_TAMs	MRPS34
1.87035e-149	1.56294	0.184	0.065	3.3382e-145	unknown_TAMs	SNRPC
0	8.37292	0.603	0.002	0	cDC1	CLEC9A
0	7.97831	0.116	0	0	cDC1	XCR1
0	6.6576	0.181	0.002	0	cDC1	CLNK
0	6.2574	0.113	0.002	0	cDC1	DBN1
0	5.88216	0.545	0.014	0	cDC1	WDFY4
0	5.5385	0.34	0.008	0	cDC1	CADM1
0	5.43668	0.704	0.03	0	cDC1	CPNE3
0	5.30163	0.273	0.007	0	cDC1	HLA-DOB
0	5.22493	0.104	0.003	0	cDC1	FLT3
0	5.08588	0.183	0.006	0	cDC1	ASB2
0	4.95492	0.107	0.003	0	cDC1	PLCD1
0	4.8657	0.395	0.025	0	cDC1	NAPSA
0	4.83681	0.222	0.009	0	cDC1	NET1
0	4.79887	0.206	0.008	0	cDC1	PNMA1
0	4.75402	0.15	0.006	0	cDC1	BCL2L14
0	4.72902	0.352	0.024	0	cDC1	TACSTD2
0	4.33532	0.357	0.019	0	cDC1	KIAA0226L
0	4.3244	0.11	0.005	0	cDC1	CXCR3
0	4.31571	0.595	0.051	0	cDC1	NAAA
0	4.25206	0.203	0.012	0	cDC1	BATF3
0	4.15383	0.836	0.202	0	cDC1	CPVL
0	4.15279	0.162	0.009	0	cDC1	TSPAN13
2.30343e-277	4.0178	0.11	0.007	4.11117e-273	cDC1	SERPINF2
1.50581e-258	4.00947	0.102	0.006	2.68757e-254	cDC1	MAP4K1
0	4.00146	0.162	0.01	0	cDC1	TMEM14A
0	3.99521	0.656	0.049	0	cDC1	DNASE1L3
4.3108e-265	3.97808	0.107	0.007	7.69391e-261	cDC1	HDAC9
0	3.71927	0.488	0.054	0	cDC1	CCND1
0	3.62615	0.323	0.028	0	cDC1	SHTN1
0	3.60134	0.722	0.107	0	cDC1	C1orf54
2.399e-290	3.56835	0.155	0.013	4.28174e-286	cDC1	LYRM4
4.86614e-229	3.52948	0.12	0.01	8.68509e-225	cDC1	GNAO1
0	3.49278	0.466	0.056	0	cDC1	RAB7B
0	3.44488	0.201	0.019	0	cDC1	CAMK2D
0	3.43437	0.818	0.151	0	cDC1	SNX3
1.06337e-295	3.40339	0.171	0.016	1.8979e-291	cDC1	RAMP1
1.66858e-266	3.3188	0.167	0.017	2.97808e-262	cDC1	SEMA7A
9.54041e-229	3.2781	0.145	0.015	1.70277e-224	cDC1	IDH3A
0	3.19443	0.796	0.163	0	cDC1	LGALS2
0	3.14008	0.48	0.058	0	cDC1	ICAM3
0	3.1198	0.437	0.062	0	cDC1	G3BP2
5.43247e-308	3.11202	0.235	0.029	9.69587e-304	cDC1	QPCT
0	3.10484	0.472	0.074	0	cDC1	RAB11FIP1
0	3.08821	0.262	0.033	0	cDC1	CYP2S1
0	3.08719	0.611	0.085	0	cDC1	ENSA
0	3.06379	0.288	0.036	0	cDC1	MZT2A
0	3.05511	0.443	0.058	0	cDC1	CYB5R3
6.6692e-121	3.05451	0.105	0.015	1.19032e-116	cDC1	KIF2A
0	3.04444	0.735	0.115	0	cDC1	IDO1
1.80237e-164	3.0104	0.129	0.016	3.21687e-160	cDC1	C1orf21
0	4.21969	0.566	0.123	0	HSP+TAM	HSPA6
0	4.05205	0.52	0.065	0	HSP+TAM	ZFAND2A
0	3.99012	0.912	0.197	0	HSP+TAM	HSPH1
0	3.91039	0.191	0.015	0	HSP+TAM	HILPDA
0	3.89851	0.249	0.026	0	HSP+TAM	SERPINH1
0	3.72282	0.863	0.204	0	HSP+TAM	HSPD1
0	3.65554	0.598	0.09	0	HSP+TAM	BAG3
0	3.59074	0.828	0.264	0	HSP+TAM	HSPB1
0	3.35749	0.631	0.097	0	HSP+TAM	CACYBP
0	3.31605	0.994	0.635	0	HSP+TAM	HSP90AA1
0	3.30163	0.405	0.053	0	HSP+TAM	DNAJA4
0	3.24362	0.851	0.306	0	HSP+TAM	DNAJB1
0	3.23224	0.832	0.245	0	HSP+TAM	HSPE1
0	3.19563	0.976	0.419	0	HSP+TAM	HSPA1A
0	3.12745	0.442	0.068	0	HSP+TAM	FKBP4
0	2.92469	0.453	0.09	0	HSP+TAM	MRPL18
0	2.90979	0.81	0.292	0	HSP+TAM	HSPA1B
1.22943e-134	2.88708	0.14	0.019	2.19429e-130	HSP+TAM	AK4
1.81347e-122	2.78268	0.167	0.029	3.23668e-118	HSP+TAM	DNAJB4
1.40679e-189	2.73207	0.266	0.047	2.51084e-185	HSP+TAM	SNAPC1
5.82083e-91	2.72698	0.109	0.017	1.0389e-86	HSP+TAM	SLCO4A1
2.14451e-208	2.71693	0.305	0.057	3.82752e-204	HSP+TAM	HK2
5.02348e-181	2.69752	0.259	0.047	8.9659e-177	HSP+TAM	ALAS1
6.60365e-267	2.68821	0.398	0.077	1.17862e-262	HSP+TAM	TCP1
3.48425e-86	2.67312	0.139	0.027	6.21868e-82	HSP+TAM	SLC2A1
1.76255e-123	2.6413	0.183	0.034	3.1458e-119	HSP+TAM	TSPYL2
1.49967e-82	2.62015	0.131	0.025	2.67662e-78	HSP+TAM	GJB2
6.88446e-88	2.53365	0.191	0.047	1.22874e-83	HSP+TAM	FAM46A
9.93646e-80	2.44646	0.127	0.024	1.77346e-75	HSP+TAM	HIF1A-AS2
5.28601e-128	2.43226	0.283	0.071	9.43446e-124	HSP+TAM	CA2
3.43923e-143	2.36673	0.254	0.054	6.13834e-139	HSP+TAM	CHORDC1
3.12511e-161	2.31764	0.291	0.063	5.57769e-157	HSP+TAM	STIP1
1.19389e-30	2.31743	0.146	0.057	2.13086e-26	HSP+TAM	RRAD
8.13751e-151	2.31073	0.303	0.071	1.45238e-146	HSP+TAM	ERO1A
2.04662e-80	2.25483	0.198	0.053	3.65281e-76	HSP+TAM	ANKRD37
1.53498e-78	2.25291	0.177	0.044	2.73964e-74	HSP+TAM	WBP5
1.00312e-63	2.24921	0.119	0.026	1.79037e-59	HSP+TAM	LRIF1
2.12729e-120	2.24716	0.275	0.071	3.79679e-116	HSP+TAM	BNIP3
5.90908e-81	2.22726	0.159	0.036	1.05465e-76	HSP+TAM	DEDD2
2.92688e-233	2.21637	0.686	0.252	5.2239e-229	HSP+TAM	PLIN2
1.23365e-91	2.17378	0.195	0.047	2.20181e-87	HSP+TAM	SLC5A3
1.20892e-184	2.1422	0.798	0.485	2.15769e-180	HSP+TAM	UBB
5.08725e-113	2.13732	0.245	0.06	9.07972e-109	HSP+TAM	AHSA1
6.468e-51	2.12919	0.112	0.027	1.15441e-46	HSP+TAM	MSANTD3
1.64128e-119	2.09606	0.274	0.07	2.92935e-115	HSP+TAM	TNFSF14
9.71459e-45	2.07749	0.101	0.025	1.73386e-40	HSP+TAM	ZNF622
1.56342e-30	2.0719	0.13	0.047	2.79039e-26	HSP+TAM	PTX3
2.69004e-201	2.07007	0.679	0.281	4.80118e-197	HSP+TAM	SLC2A3
2.97309e-280	2.00488	0.912	0.541	5.30636e-276	HSP+TAM	HSP90AB1
1.47112e-83	2.00345	0.219	0.06	2.62565e-79	HSP+TAM	P4HA1
