# Supplementary material for: 4-1BB+ Tregs and inhibitory progenitor exhausted T cells confer resistance to anti-PD-L1 and anti-CTLA-4 combination therapy
Source: Cell Rep Med. 2025 Oct 3;6(10):102408. doi: 10.1016/j.xcrm.2025.102408 (PMC12629806; doi:10.1016/j.xcrm.2025.102408)
Supplement: Table S14. Top 50 DEGs expressed above 0.25 log2 fold genes in B cell subclusters [file mmc15.xlsx]

## Sheet: S14
Supplementary Table 14. Top 50 DEGs expressed above 0.25 log2 fold genes in B cells subclusters
p_val	avg_log2FC	pct.1	pct.2	p_val_adj	cluster	gene
4.62433e-28	1.7264	0.179	0.128	8.08471e-24	MZB	IGKV3-20
0	1.62705	0.563	0.211	0	MZB	IGHG4
0	1.56651	0.71	0.46	0	MZB	IGKC
3.96989e-12	1.4388	0.112	0.085	6.94056e-08	MZB	IGKV3-11
6.60646e-92	1.28174	0.263	0.161	1.15501e-87	MZB	IGLC3
4.39777e-16	1.2396	0.114	0.082	7.68862e-12	MZB	IGKV3-15
2.28996e-80	1.23196	0.161	0.083	4.00354e-76	MZB	IGLV6-57
2.04882e-108	1.11968	0.361	0.243	3.58195e-104	MZB	IGLC2
1.2209e-23	1.08372	0.166	0.119	2.1345e-19	MZB	IGKV4-1
2.7388e-07	0.99146	0.108	0.087	0.00478825	MZB	IGKV1-5
1.88508e-133	0.969412	0.186	0.081	3.29569e-129	MZB	IGLV3-1
0	0.908622	0.49	0.201	0	MZB	IGHG3
6.59421e-07	0.891311	0.105	0.086	0.0115287	MZB	IGHV3-23
0	0.868513	0.624	0.259	0	MZB	IGHG1
3.53319e-243	0.818569	0.293	0.13	6.17708e-239	MZB	IGHG2
1.67996e-161	0.60196	0.156	0.058	2.93707e-157	MZB	IGHGP
0	0.519796	0.917	0.478	0	MZB	SSR4
1.80614e-59	0.47004	0.08	0.168	3.15768e-55	MZB	IGHM
5.56917e-225	0.34659	0.407	0.218	9.73657e-221	MZB	JCHAIN
0	0.287059	0.719	0.253	0	MZB	MZB1
0	1.18411	0.681	0.458	0	plasmaB	IGKC
0	0.715557	0.454	0.218	0	plasmaB	IGHG4
9.37285e-162	0.648818	0.287	0.155	1.63865e-157	plasmaB	IGLC3
6.37286e-212	0.276006	0.41	0.231	1.11417e-207	plasmaB	IGLC2
4.0114e-146	0.268078	0.26	0.142	7.01313e-142	plasmaB	S100A8
1.08419e-156	3.78832	0.215	0.108	1.89548e-152	ASC_B	IGKV4-1
1.41284e-55	3.68698	0.135	0.082	2.47008e-51	ASC_B	IGKV1-5
1.65795e-50	3.55646	0.131	0.081	2.8986e-46	ASC_B	IGHV3-23
0	3.54987	0.582	0.179	0	ASC_B	JCHAIN
4.46187e-10	3.49836	0.103	0.082	7.80069e-06	ASC_B	IGKV3-15
0	3.48897	0.281	0.06	0	ASC_B	IGLV3-1
0	3.35998	0.462	0.261	0	ASC_B	IGHA1
0	3.29785	0.23	0.068	0	ASC_B	IGLV6-57
3.50599e-67	3.29184	0.11	0.057	6.12951e-63	ASC_B	IGHV3-7
2.92484e-17	3.28981	0.111	0.083	5.1135e-13	ASC_B	IGKV3-11
0	3.14544	0.586	0.172	0	ASC_B	IGHG3
0	3.13492	0.616	0.244	0	ASC_B	IGHG1
0	3.05126	0.332	0.116	0	ASC_B	IGHG2
0	2.99336	0.432	0.225	0	ASC_B	IGLC2
4.03098e-12	2.98909	0.156	0.13	7.04737e-08	ASC_B	IGKV3-20
0	2.88763	0.287	0.116	0	ASC_B	IGHA2
0	2.84058	0.983	0.447	0	ASC_B	SSR4
0	2.66299	0.236	0.039	0	ASC_B	IGHGP
0	2.63091	0.345	0.055	0	ASC_B	IGLL5
0	2.59854	0.336	0.144	0	ASC_B	IGLC3
0	2.52055	0.932	0.195	0	ASC_B	MZB1
0	2.23851	0.378	0.208	0	ASC_B	HSPA1B
0	2.18717	0.229	0.066	0	ASC_B	IGKV1-12
0	2.14772	0.637	0.182	0	ASC_B	IGHG4
0	2.11596	0.84	0.15	0	ASC_B	DERL3
1.36337e-201	2.06012	0.366	0.241	2.38358e-197	ASC_B	HSPA1A
0	2.04958	0.696	0.452	0	ASC_B	IGKC
0	1.98776	0.861	0.302	0	ASC_B	HSP90B1
0	1.83314	0.834	0.156	0	ASC_B	XBP1
0	1.81819	0.868	0.531	0	ASC_B	HERPUD1
0	1.60492	0.836	0.177	0	ASC_B	SEC11C
0	1.54583	0.8	0.119	0	ASC_B	FKBP11
6.10743e-134	1.51559	0.013	0.104	1.06776e-129	ASC_B	IGHD
0	1.42719	0.709	0.485	0	ASC_B	JUN
0	1.42544	0.722	0.298	0	ASC_B	HSPA5
0	1.40369	0.769	0.145	0	ASC_B	PRDX4
0	1.38512	0.739	0.287	0	ASC_B	PPIB
0	1.31922	0.873	0.742	0	ASC_B	UBC
0	1.29741	0.802	0.527	0	ASC_B	VIM
2.35739e-298	1.2868	0.127	0.032	4.12142e-294	ASC_B	HSPA6
0	1.24029	0.615	0.359	0	ASC_B	FOS
0	1.2294	0.95	0.893	0	ASC_B	FTL
0	1.22145	0.769	0.153	0	ASC_B	FKBP2
0	1.2148	0.743	0.138	0	ASC_B	SSR3
0	1.17523	0.627	0.25	0	ASC_B	NEAT1
0	1.12652	0.613	0.121	0	ASC_B	ITM2C
0	1.05656	0.645	0.087	0	ASC_B	SDF2L1
0	1.05029	0.96	0.891	0	ASC_B	HLA-C
0	0.999455	0.767	0.211	0	ASC_B	SPCS2
0	0.99907	0.477	0.146	0	ASC_B	IFI6
0	2.07359	0.955	0.651	0	GCB_DZ	ACTG1
0	1.86805	0.979	0.773	0	GCB_DZ	ACTB
0	1.65074	0.955	0.691	0	GCB_DZ	GAPDH
0	1.49386	0.947	0.706	0	GCB_DZ	SERF2
0	1.45575	0.546	0.055	0	GCB_DZ	PRPSAP2
0	1.44215	0.577	0.061	0	GCB_DZ	TCL1A
0	1.42665	0.817	0.308	0	GCB_DZ	HMGN1
0	1.41983	0.933	0.594	0	GCB_DZ	PFN1
0	1.35571	0.801	0.252	0	GCB_DZ	LCP1
0	1.35053	0.644	0.148	0	GCB_DZ	MARCKSL1
0	1.31357	0.577	0.02	0	GCB_DZ	RGS13
4.34401e-245	1.2263	0.869	0.611	7.59463e-241	GCB_DZ	HSPA8
0	1.21534	0.617	0.095	0	GCB_DZ	LRMP
0	1.20296	0.923	0.581	0	GCB_DZ	CFL1
0	1.19969	0.855	0.496	0	GCB_DZ	CORO1A
0	1.17205	0.847	0.477	0	GCB_DZ	ATP5L
0	1.14747	0.882	0.489	0	GCB_DZ	ARPC2
0	1.13753	0.773	0.356	0	GCB_DZ	LIMD2
0	1.07686	0.903	0.58	0	GCB_DZ	NPM1
0	1.05164	0.584	0.181	0	GCB_DZ	CD79B
7.17729e-251	1.05032	0.896	0.609	1.25481e-246	GCB_DZ	HSP90AB1
0	1.04646	0.81	0.31	0	GCB_DZ	SLC25A5
0	1.04214	0.85	0.423	0	GCB_DZ	YWHAB
2.32101e-279	1.01627	0.61	0.267	4.05782e-275	GCB_DZ	HMGN2
4.19731e-192	0.988027	0.94	0.791	7.33816e-188	GCB_DZ	CD74
0	0.982378	0.931	0.667	0	GCB_DZ	H3F3A
1.22269e-274	0.977303	0.839	0.509	2.13763e-270	GCB_DZ	MS4A1
0	0.971786	0.519	0.057	0	GCB_DZ	NEIL1
0	0.96861	0.692	0.216	0	GCB_DZ	TCEA1
0	0.967247	0.743	0.272	0	GCB_DZ	ACTR3
8.66642e-273	0.955521	0.759	0.404	1.51515e-268	GCB_DZ	ZFP36L1
0	0.943539	0.865	0.525	0	GCB_DZ	HNRNPA1
0	0.941232	0.919	0.626	0	GCB_DZ	PABPC1
0	0.937342	0.832	0.46	0	GCB_DZ	HMGB1
0	0.924757	0.669	0.188	0	GCB_DZ	PARP1
0	0.921892	0.442	0.047	0	GCB_DZ	GMDS
2.30858e-303	0.919398	0.903	0.6	4.0361e-299	GCB_DZ	PPIA
0	0.916276	0.814	0.383	0	GCB_DZ	RAN
0	0.916005	0.626	0.244	0	GCB_DZ	UCP2
0	0.915706	0.478	0.033	0	GCB_DZ	BIK
0	0.913831	0.848	0.469	0	GCB_DZ	RHOA
0	0.906237	0.887	0.63	0	GCB_DZ	MYL6
0	0.900173	0.808	0.455	0	GCB_DZ	CCNI
1.66733e-287	0.897116	0.702	0.368	2.915e-283	GCB_DZ	CD53
6.16358e-245	0.896882	0.675	0.36	1.07758e-240	GCB_DZ	DYNLL1
0	0.893966	0.688	0.252	0	GCB_DZ	PKM
0	0.8884	0.934	0.727	0	GCB_DZ	OAZ1
2.48042e-273	0.884133	0.768	0.449	4.33652e-269	GCB_DZ	HLA-DMA
3.95613e-239	0.875669	0.838	0.556	6.9165e-235	GCB_DZ	LAPTM5
0	0.866771	0.896	0.551	0	GCB_DZ	ARPC3
0	1.50602	0.998	0.789	0	GCB_DLZ	TMSB4X
0	1.50563	0.999	0.757	0	GCB_DLZ	ACTB
0	1.40937	0.971	0.628	0	GCB_DLZ	ACTG1
0	1.27529	0.945	0.569	0	GCB_DLZ	PFN1
0	1.2278	0.95	0.673	0	GCB_DLZ	GAPDH
0	1.07036	0.761	0.27	0	GCB_DLZ	COTL1
0	1.04015	0.572	0.184	0	GCB_DLZ	DUSP4
0	1.03815	0.912	0.58	0	GCB_DLZ	HLA-DPB1
0	1.03748	0.897	0.463	0	GCB_DLZ	SH3BGRL3
0	0.960527	0.986	0.757	0	GCB_DLZ	TMSB10
0	0.959363	0.849	0.483	0	GCB_DLZ	CD52
0	0.950814	0.875	0.432	0	GCB_DLZ	MYL12A
0	0.947986	0.899	0.599	0	GCB_DLZ	HLA-DPA1
0	0.947201	0.879	0.468	0	GCB_DLZ	CORO1A
0	0.943943	0.935	0.556	0	GCB_DLZ	CFL1
0	0.936929	0.851	0.406	0	GCB_DLZ	RAC2
0	0.908727	0.875	0.462	0	GCB_DLZ	ARPC2
0	0.896387	0.739	0.342	0	GCB_DLZ	LSP1
0	0.895338	0.845	0.535	0	GCB_DLZ	HLA-DQA1
0	0.847635	0.797	0.491	0	GCB_DLZ	MS4A1
0	0.82392	0.851	0.546	0	GCB_DLZ	HLA-DQB1
0	0.823611	0.825	0.419	0	GCB_DLZ	CLIC1
0	0.819969	0.864	0.582	0	GCB_DLZ	HLA-DRB1
0	0.813348	0.923	0.611	0	GCB_DLZ	HLA-DRA
0	0.808042	0.845	0.538	0	GCB_DLZ	VIM
0	0.780207	0.45	0.191	0	GCB_DLZ	ID3
0	0.769264	0.89	0.527	0	GCB_DLZ	ARPC3
0	0.766238	0.481	0.201	0	GCB_DLZ	S100A4
0	0.742244	0.865	0.47	0	GCB_DLZ	ARHGDIB
0	0.736604	0.618	0.217	0	GCB_DLZ	ARPC1B
0	0.731827	0.887	0.768	0	GCB_DLZ	HLA-A
0	0.726213	0.939	0.639	0	GCB_DLZ	ATP5E
0	0.706561	0.986	0.799	0	GCB_DLZ	PTMA
0	0.699732	0.736	0.319	0	GCB_DLZ	TPM3
0	0.69673	0.546	0.242	0	GCB_DLZ	LITAF
0	0.696291	0.551	0.158	0	GCB_DLZ	CAPG
0	0.695726	0.429	0.19	0	GCB_DLZ	ISG15
0	0.692944	0.679	0.276	0	GCB_DLZ	PSMB9
0	0.692401	0.876	0.613	0	GCB_DLZ	MYL6
0	0.684928	0.537	0.19	0	GCB_DLZ	CTSH
0	0.680584	0.581	0.228	0	GCB_DLZ	IFITM2
9.43206e-295	0.679924	0.948	0.78	1.64901e-290	GCB_DLZ	CD74
0	0.673783	0.652	0.318	0	GCB_DLZ	CD48
0	0.67161	0.572	0.326	0	GCB_DLZ	LTB
1.56287e-277	0.665281	0.486	0.264	2.73236e-273	GCB_DLZ	IFITM1
8.51134e-286	0.659659	0.742	0.49	1.48804e-281	GCB_DLZ	HLA-DRB5
0	0.641265	0.985	0.843	0	GCB_DLZ	FTH1
0	0.638131	0.889	0.58	0	GCB_DLZ	PPIA
0	0.637546	0.529	0.27	0	GCB_DLZ	GPR183
1.74363e-302	0.636303	0.394	0.185	3.04839e-298	GCB_DLZ	RGS2
0	1.45426	0.987	0.452	0	APB	HLA-DRA
0	1.40533	0.784	0.27	0	APB	CD83	DZ
0	1.27142	0.586	0.165	0	APB	CD69	bcr signaling
0	1.2617	0.992	0.689	0	APB	CD74
0	1.18697	0.965	0.415	0	APB	HLA-DRB1
0	1.0905	0.924	0.431	0	APB	BTG1
0	1.06043	0.973	0.439	0	APB	HLA-DPA1
0	1.05183	0.918	0.372	0	APB	HLA-DQA1
0	1.03725	0.773	0.382	0	APB	JUNB
0	1.02612	0.768	0.265	0	APB	REL
0	1.02532	0.879	0.402	0	APB	EZR
0	1.02408	0.985	0.76	0	APB	EIF1
0	1.01986	0.999	0.886	0	APB	EEF1A1
0	1.01786	0.84	0.336	0	APB	HLA-DRB5
0	1.01204	0.606	0.186	0	APB	NR4A2
0	1.00871	0.938	0.377	0	APB	HLA-DQB1
0	1.0015	0.974	0.414	0	APB	HLA-DPB1
0	0.994711	0.983	0.673	0	APB	MALAT1
0	0.968824	0.439	0.146	0	APB	BCL2A1
0	0.966874	0.883	0.474	0	APB	HSP90AB1
0	0.963287	0.674	0.279	0	APB	NR4A1
0	0.962124	0.992	0.784	0	APB	FTH1
0	0.91458	0.936	0.376	0	APB	CD37
0	0.894208	0.778	0.331	0	APB	CXCR4
0	0.885333	0.981	0.67	0	APB	HLA-A
0	0.880943	0.847	0.403	0	APB	DDX5
0	0.876583	0.944	0.582	0	APB	H3F3B
0	0.872801	0.75	0.371	0	APB	KLF6
0	0.8703	0.996	0.719	0	APB	PTMA
0	0.850202	0.87	0.484	0	APB	HSPA8
0	0.84082	0.508	0.153	0	APB	CCR7
0	0.83649	0.792	0.378	0	APB	TAGLN2
0	0.820434	0.952	0.579	0	APB	HLA-E
0	0.81919	0.676	0.274	0	APB	ZFP36L1
0	0.808498	0.919	0.482	0	APB	PABPC1
0	0.804944	0.843	0.369	0	APB	YWHAZ
0	0.802108	0.904	0.381	0	APB	LAPTM5
0	0.790212	0.621	0.252	0	APB	CREM
0	0.790045	0.646	0.292	0	APB	DNAJA1
0	0.775679	0.479	0.283	0	APB	JUND
0	0.767537	0.996	0.786	0	APB	FAU
0	0.763707	0.46	0.176	0	APB	DUSP2
0	0.763535	0.667	0.233	0	APB	CD55
0	0.760849	0.944	0.619	0	APB	EEF1B2
0	0.751053	0.644	0.255	0	APB	YPEL5
0	0.745054	0.552	0.18	0	APB	SLC2A3
0	0.72083	0.637	0.333	0	APB	NFKBIA
0	0.717263	0.469	0.231	0	APB	LMNA
0	0.7169	0.643	0.32	0	APB	PPP1R15A
0	0.71224	0.863	0.333	0	APB	MS4A1
0	0.520848	0.87	0.537	0	matureB	CD37
0	0.486414	0.994	0.918	0	matureB	EEF1A1
0	0.462512	0.917	0.711	0	matureB	EEF1B2
0	0.416761	0.979	0.845	0	matureB	FAU
2.36333e-249	0.415712	0.7	0.495	4.1318e-245	matureB	SARAF
0	0.410742	0.856	0.618	0	matureB	PFDN5
7.74357e-214	0.396571	0.94	0.778	1.35381e-209	matureB	CD74	HLA invariant chain
0	0.395956	0.943	0.758	0	matureB	NACA
1.32312e-289	0.39226	0.927	0.722	2.31321e-285	matureB	UBA52
5.32142e-305	0.387694	0.834	0.532	9.30344e-301	matureB	LAPTM5
2.31032e-278	0.367361	0.718	0.475	4.03913e-274	matureB	TOMM7
5.0572e-273	0.365474	0.951	0.758	8.84149e-269	matureB	GNB2L1
1.14971e-175	0.348672	0.672	0.466	2.01004e-171	matureB	CXCR4
1.33427e-170	0.330915	0.985	0.922	2.3327e-166	matureB	TPT1
1.72632e-202	0.327424	0.969	0.843	3.01812e-198	matureB	FTH1
2.9996e-83	0.327386	0.736	0.599	5.24421e-79	matureB	MTRNR2L12
1.61879e-260	0.3215	0.904	0.575	2.83014e-256	matureB	HLA-DPB1
7.97755e-191	0.318159	0.817	0.579	1.39471e-186	matureB	BTG1
9.50082e-200	0.304741	0.857	0.693	1.66103e-195	matureB	EEF1D
1.02002e-195	0.290452	0.541	0.345	1.7833e-191	matureB	GLTSCR2
2.45688e-219	0.289565	0.434	0.235	4.29536e-215	matureB	UCP2
4.50861e-212	0.288626	0.616	0.398	7.88241e-208	matureB	COMMD6
3.58886e-127	0.287546	0.679	0.505	6.2744e-123	matureB	TAGLN2
4.93125e-233	0.283995	0.764	0.488	8.6213e-229	matureB	CD52
1.10267e-208	0.281292	0.722	0.482	1.92779e-204	matureB	ARHGDIB
3.40013e-161	0.275058	0.4	0.23	5.94445e-157	matureB	TXNIP
2.57827e-189	0.274782	0.437	0.255	4.50759e-185	matureB	LSM7
5.29942e-165	0.274113	0.6	0.41	9.26498e-161	matureB	FXYD5
2.46327e-242	0.271955	0.425	0.221	4.30653e-238	matureB	SNX2
3.64397e-170	0.265521	0.97	0.798	6.37075e-166	matureB	PTMA
4.92462e-124	0.2599	0.547	0.378	8.60972e-120	matureB	ZFP36L2
2.61805e-245	0.258041	0.339	0.158	4.57714e-241	matureB	ADAM28
7.12542e-145	0.255802	0.839	0.655	1.24574e-140	matureB	H3F3A
