# Supplementary material for: 4-1BB+ Tregs and inhibitory progenitor exhausted T cells confer resistance to anti-PD-L1 and anti-CTLA-4 combination therapy
Source: Cell Rep Med. 2025 Oct 3;6(10):102408. doi: 10.1016/j.xcrm.2025.102408 (PMC12629806; doi:10.1016/j.xcrm.2025.102408)
Supplement: Table S15. Baseline and treatment characteristics according to the availability of single-cell transcriptomic data [file mmc16.xlsx]

## Sheet: S15
Supplementary Table 15. Baseline and treatment characteristics according to the availability of single-cell transcriptomic data
		Total patients	Available	Not available	P-value
		(N=48)	(N=29)	(N=19)
Median age (range)		61 (30-85)	60 (41-84)	63 (30-85)	0.776
Gender					0.324
	Male	43 (89.6%)	27 (93.1%)	16 (84.2%)
	Female	5 (10.4%)	2 (6.9%)	3 (15.8%)
Smoking					0.059
	Never	13 (27.1%)	5 (17.2%)	8 (42.1%)
	Former/current	35 (72.9%)	24 (82.8%)	11 (57.9%)
Human papilloma virus status					0.176
	Negative	26 (54.2%)	15 (51.7%)	11 (57.9%)
	Positive	22 (45.8%)	14 (48.3%)	8 (42.1%)
Primary site					0.169
	Oral cavity	8 (16.7%)	2 (6.9%)	6 (31.6%)
	Oropharynx	25 (52.1%)	17 (58.6%)	8 (42.1%)
	Hypopharynx	9 (18.8%)	6 (20.7%)	3 (15.8%)
	Larynx	6 (12.5%)	4 (13.8%)	2 (10.5%)
Baseline clinical stage					0.872
	II	22 (45.8%)	13 (44.8%)	9 (47.4%)
	III	12 (25.0%)	8 (27.6%)	4 (21.1%)
	IVA	14 (29.2%)	8 (27.6%)	6 (31.6%)
Administered drugs					0.474
	Durvalumab (D)	23 (47.9%)	13 (44.8%)	10 (52.6%)
	Durvalumab and Tremelimumab (D+T)	24 (50.0%)	16 (55.2%)	8 (42.1%)
